# Supplementary material for: Prediction of response to anti-EGFR antibody-based therapies by multigene sequencing in colorectal cancer patients
Source: BMC Cancer. 2015 Oct 27;15:808. doi: 10.1186/s12885-015-1752-5 (PMC4624582; doi:10.1186/s12885-015-1752-5)
Supplement: Additional file 2: Table S1. — Sequences and positions in the human genome of primers employed for amplification of regions of interest. (XLSX 69 kb) [file 12885_2015_1752_MOESM2_ESM.xlsx]

## Sheet: Suppl Table 1
Table S1. Sequences and positions in the human genome of primers employed for amplification of regions of interest.
						Amplicon			Insert
Gene_Symbol	Ion_AmpliSeq_Fwd_Primer	Ion_AmpliSeq_Rev_Primer		Chromosome		Starta	Stop		Start	Stop
ACVR1B	CTTCTCATTCTTTCCCTCTCCTCTCT	GCTGATGATAGTTAATGACAAGGAAAACA		chr12		52370073	52370239		52370099	52370210
ACVR1B	TCCTCCTGTTCCTCATCATCATCAT	AACTGATGAAAGCCAACCACAGA		chr12		52370186	52370407		52370211	52370384
ACVR1B	TTGTGCCAATTAGTGTGGGAGTT	GACCGTTCTTCACGAGAAGAGAAT		chr12		52374676	52374900		52374699	52374876
ACVR1B	GTGGTGATGTGGCTGTGAAAAT	TGGGAATGCTGTATCCAAGCC		chr12		52374855	52375014		52374877	52374993
ACVR1B	CTTTTTCTGGGACTCATCTGTGGT	CCGCTCCTGCGCTAGTC		chr12		52377750	52377974		52377774	52377957
ACVR1B	TTTCTCTGCCAGGGAAGCC	TGGGATACTCAGTAGAAGCTGCTTA		chr12		52378964	52379185		52378983	52379160
ACVR1B	GCAGTCATCATTTTCTGTGCGT	CATCCTGGAATGGGAGGTAGGA		chr12		52380555	52380771		52380577	52380749
ACVR1B	CTTTTCCTGCTGTTGATAACTCAGGTA	GGAGAAATCAGGCTGATGGGAAAG		chr12		52385600	52385823		52385627	52385799
APC	TGAAGCACTCAGTTGCCTTCT	AATGCCTGCAGCCTCACT		chr5		112043376	112043600		112043397	112043582
APC	CCTTTCTTTAAAAACAAGCAGCCACTA	CAGTGCCTCAACTTGCTTTAACAA		chr5		112090500	112090635		112090527	112090611
APC	TGGCTGCAGCTTCATATGATCAG	CCTCAAGTTTACAAGAGGGAATACTGAA		chr5		112090589	112090792		112090612	112090764
APC	CGTGCTTTGAGAGTGATCTGAATTT	ACCTTTTTAAAATCTACCTTTAAGACGCTCT		chr5		112101906	112102124		112101931	112102093
APC	TGGCTTCTTCTGGACAGATTGATTTATT	GAGAAGCTGTACTTGGATCTACACAC		chr5		112102066	112102190		112102094	112102164
APC	ATTTTAGACTGCTTAAAGCAATTGTTGTATAA	CTTCCATAAGAACGGAGGGACAT		chr5		112102831	112102958		112102863	112102935
APC	CTGGAGTAAAACTGCGGTCAAAA	AACTGGAGTACACAAGGCAATGTTTA		chr5		112102913	112103132		112102936	112103106
APC	AGCACTTTAGGTAGAGAAGTTTGCAAT	AGCGTAATACCAGTCTTTTTCCTTTTCT		chr5		112111218	112111383		112111245	112111355
APC	ATTGCTTCTTGCTGATCTTGACAAAG	TTAAAGTTTCAAATAAGTTGTACTGCCAAGT		chr5		112111329	112111472		112111355	112111441
APC	GCACCATGACTGACGTATTTGCTTA	GCTTCATATTCCAATTGCCTTCTGGT		chr5		112116368	112116533		112116393	112116507
APC	TTGTGGTTTTAGTTTTCCTTACAAACAGATATG	AGCTCTTCGCTGTTTTATCACTTAGAAA		chr5		112116475	112116640		112116508	112116612
APC	ATGATTTGACATAACCCTGAGCTTTTAA	CTTGGGACTGTAAAAGCTGTCGTATA		chr5		112128037	112128212		112128065	112128186
APC	CAGAATTCAGCAAATCGAAAAGGACATA	CAGAATAACTACCTATTTTTATACCCACAAACA		chr5		112128154	112128278		112128182	112128245
APC	TTTGCATGTACTGATGTTAACTCCATCT	TTCTTAGAACCATCTTGCTTCATACTTT		chr5		112136942	112137156		112136970	112137128
APC	AGACACTTCATTTGGAGTACCTTAAC	ATGGCATTAGTGACCAGGGTTT		chr5		112151103	112151327		112151129	112151305
APC	ATCACTTAATTGGTTTTTGGCTTTTGGA	GCTGGATGAGGAGAGGAAGACA		chr5		112154592	112154804		112154620	112154782
APC	TGTATATCCATGCGACAGTCTGGA	CTTGTCATCAGGCTGTGAGTGAA		chr5		112154759	112154923		112154783	112154900
APC	TGCAGCACTCCACAACATCA	ACATGCACTACGATGTACACTATAGAGA		chr5		112154881	112155075		112154901	112155047
APC	AGGGTTATATTAGTGATCCCTGCAT	GAAAGTTTCATTAGAACACACACAGCAG		chr5		112157493	112157650		112157518	112157622
APC	GCTCCTGTTGAACATCAGATCTGTC	GTTGGTGGCCTTATATCCTAATTCATCA		chr5		112157598	112157812		112157623	112157784
APC	GATTGTCTTTTTCCTCTTGCCCTTTT	CCATTCCAGCATATCGTCTTAGTGTAAT		chr5		112162771	112162906		112162797	112162878
APC	TGGGCTTACTAATGACCACTACAGT	TCATACCTGAGCTATCTTAAGAAATACATGTTA		chr5		112162854	112162988		112162879	112162955
APC	GGCTTCAAGTTGTCTTTTTAATGATCCT	GTACCTGCTGTAAGTCTTCACTTTCA		chr5		112163576	112163707		112163604	112163681
APC	GATTAATTTGCAGGTTATTGCGAGTGT	GGAAATCTCATGGCTAAAAGAAGGCA		chr5		112164540	112164752		112164567	112164726
APC	GGAAAGTTCTTAATTTACCAGTGAGGGA	GCTGACAAATTCCATAAGGCACTCA		chr5		112170508	112170694		112170536	112170669
APC	CTAGGAATCAACCCTCAAAAGCGTAT	GGTCCTCATTTGTAGCTATCAAGCTG		chr5		112170644	112170858		112170670	112170832
APC	GAGGTGGGATATTACGGAATGTGT	ACATTGCTTACAATTAGGTCTTTTTGAGAGT		chr5		112170808	112170936		112170832	112170905
APC	CTGCATACACATTGTGACCTTAATTTTGT	TGAGGTTCTTGAGCATGCTAACTG		chr5		112173200	112173422		112173229	112173398
APC	AGGAAGCATTATGGGACATGGG	TCTAATTCTGCTTCTAGGGCTTTTTGTT		chr5		112173375	112173585		112173397	112173557
APC	GCTTGCCATCTCTTCATGTTAGGA	GTCATGTTGCCAGTATTAAAATTGTCTGA		chr5		112173534	112173750		112173558	112173721
APC	TGACACCAATCGACATGATGATAATAGG	TGGATTTTCTGTTGCTGGATGGT		chr5		112173694	112173901		112173722	112173878
APC	GCGGAATTGGTCTAGGCAACT	AGAGCTTCTTCTAAGTGCATTTCTCTC		chr5		112173858	112174069		112173879	112174042
APC	ACCACTGAATTACATTGTGTGACAGAT	AATCGAGGGTTTCATTTGACCTCTT		chr5		112174016	112174240		112174043	112174215
APC	AGTGTCAGTAGTAGTGATGGTTATGGT	TCATTATCATCCATATGATTTGCACTATGT		chr5		112174187	112174344		112174214	112174314
APC	CAGCCGACCTAGCCCATAAAAT	CTTTCATTCTGTGAAGGACTTTGCC		chr5		112174293	112174434		112174315	112174409
APC	CAGATGAGCAGTTGAACTCTGGAA	AAACACATTCCTGCTGTCCAAAATG		chr5		112174386	112174589		112174410	112174564
APC	ATGATAAACACCTCAAGTTCCAACCA	TCTTCTTCTTCATGCTGTTCTTCTTCA		chr5		112174539	112174761		112174565	112174734
APC	GCCTACCAATTATAGTGAACGTTACTC	GCTTTGTCCAGATGAACTCTTTGAGAAT		chr5		112174708	112174906		112174735	112174878
APC	TTCCTTCATCACAGAAACAGTCATTTTC	TTTTGAGGCTGACCACTTCTACTC		chr5		112174851	112175025		112174879	112175001
APC	GCTCCATCCAAGTTCTGCACA	CTGCTTCCTGTGTCGTCTGATT		chr5		112174981	112175180		112175002	112175158
APC	GTCATCAGCTGAAGATGAAATAGGATGT	CTGCAGTCTGCTGGATTTGGT		chr5		112175131	112175305		112175159	112175284
APC	CAGTGTCACAGCACCCTAGA	TCAAAACTATCAAGTGAACTGACAGAAG		chr5		112175265	112175481		112175285	112175453
APC	CCCCACTCATGTTTAGCAGATGTA	GTTTTACTTCTGCTTGGTGGCAT		chr5		112175430	112175604		112175454	112175581
APC	CCAGATAGCCCTGGACAAACC	GAGTACTTTCCGTGGCAAAATGTAATAA		chr5		112175561	112175780		112175582	112175752
APC	AGGTTCTTCCAGATGCTGATACT	CCTCTTTCTCTTGGTTTTCATTTGATTCT		chr5		112175730	112175948		112175753	112175919
APC	AATGAAACAGAATCAGAGCAGCCTAA	CTTGCCACAGGTGGAGGTAAT		chr5		112175894	112176111		112175920	112176090
APC	CCAGCCCAGACTGCTTCAAA	AAAGTTTATAGGTGTCCCTTCAACACAA		chr5		112176071	112176244		112176091	112176216
APC	GGATGATATGCCACGGGTGTA	TTTTTCCTCCTTGAGCCTCATCTG		chr5		112176196	112176404		112176217	112176380
APC	ACCATTCCTACAGAAGGCAGAAGTA	CACGGAAAGGCTTGTGACTTTTC		chr5		112176356	112176518		112176381	112176495
APC	GCATTAATTCTGCTATGCCCAAAGG	CACGTGTCCTATATTCAGTATTTTGTGG		chr5		112176471	112176656		112176496	112176628
APC	AGAAACCAACTTCACCAGTAAAACCTAT	GCAAAACTTCCTCTGACTCTATCTTCATT		chr5		112176600	112176807		112176628	112176778
APC	AAGGTCTTCAATGATAAGCTCCCAAAT	CCTCTGATTCCTTATTTTCTTTTGCCTT		chr5		112176752	112176965		112176779	112176937
APC	TTTCCAGGGAAAAGGCTGAATTAAGA	CCCTCTGTCTGGTATGTCTTTGGA		chr5		112176912	112177123		112176938	112177099
APC	AACAATCCACTTTTCCCCAGTCA	GCTCAGTCTCTTTGATAGGTTCATTTTCT		chr5		112177077	112177265		112177100	112177236
APC	CAGTGACATTGACCAAGAAAACAACAAT	CAACAGGTCATCTTCAGAGTCAATACT		chr5		112177207	112177408		112177235	112177381
APC	CTCAAGAAACAGTTCTCTCAGTTCTCTT	CCACCCATATTTCTGGGACTATGTT		chr5		112177354	112177500		112177382	112177475
APC	CCTTCAAGACTCAAGGGTGATAATGAAA	AGCAGCAGCTTGATGTAAACTACTTA		chr5		112177448	112177651		112177476	112177625
APC	CTATTCAGGAAGGTGCAAATTCCATAG	CCAATGTACTTTTCTCCCCTGGTTTT		chr5		112177599	112177820		112177626	112177794
APC	ACAAGTAATAAAGGCCCACGAATTCT	GGAATATGAATCATTGTCCTGCCT		chr5		112177769	112177992		112177795	112177968
APC	CAAGCAAACATGCCTTCAATCTCTC	GCCTGGCAACAGGGCTTAAT		chr5		112177943	112178153		112177968	112178133
APC	GCCAAGCCATCTGTGAAATCAGA	TGGAAGTTGAGATAATTTGTTAGGAGGA		chr5		112178111	112178329		112178134	112178301
APC	CGAAACTCAATTTCCCCTGGTAGAA	GGCAGACTCACTTCTTGGAATACTAC		chr5		112178267	112178482		112178292	112178456
APC	CAAACAGGTTTATCCAAGAATGCCA	GCTTGGAGCTTCTTTGATGAAAGT		chr5		112178432	112178638		112178457	112178614
APC	AGACCTGTATTAGTACGCCAGTCA	GACGAATGTGTGGATAGAGACATATCAG		chr5		112178591	112178784		112178615	112178756
APC	AACTCCAGTTTTAAGTCCTTCCCTTC	GAATGTTTGCTGTGCTCACGTT		chr5		112178731	112178955		112178757	112178933
APC	CAATCAATAGGTCAGGAACCTGGA	GCGGATACTTGGTTTTCTTTACTTTGTT		chr5		112178910	112179114		112178934	112179086
APC	AAACATGTGAACTCTATTTCAGGAACCA	AATTCTCACCCAAACATCCTCTGTT		chr5		112179059	112179274		112179087	112179249
APC	TCAAATGGCACCTGCTGTTTCTAA	ACGGTACGCATGGGAACAC		chr5		112179226	112179438		112179250	112179419
APC	GCAAAACAAAATGTGGGTAATGGCA	TGTGTTTGCTTGAGCTGCTAGA		chr5		112179395	112179602		112179420	112179580
APC	GTGGAACGTACCCCATTCAGT	ACTTTGGGTTCCACTGGATTCTG		chr5		112179560	112179781		112179581	112179758
APC	CGAGATTCCAAAACTGACAGCA	AAAAACCCTCTAACAAGAATCAAACCTA		chr5		112179737	112179953		112179759	112179925
BRAF	TTTCTTCATGAAGACCTCACAGT	GATTTTTGTGAATACTGGGAACTATG		chr7		140452952	140453188		140452978	140453165
CSMD3	ACACTCTTCTGTATCATTCCTCAGGAAA	TTGATCCCAACTTGAACACGGT		chr8		113236859	113237037		113236887	113237015
CSMD3	TGCCTCGTTATACCATTGTGCAA	GCTGTTTCTGGAAGAAAGTTAACACAT		chr8		113236993	113237211		113237016	113237184
CSMD3	CACAGACATTTCAACAACTCAGAAGAA	CATGGTACAAATAGTAGTTCTGTAGCCA		chr8		113240867	113241079		113240894	113241051
CSMD3	GATGTCTGGGATAATAACAGAAGTTCGT	GGGAAAATATAGCTATGGCCAGTATTCA		chr8		113243723	113243918		113243751	113243890
CSMD3	ACTCTCCTTTCCTGGACAAGCTA	GCTCGCCTAATGTTACGCATATATCTTAT		chr8		113246522	113246686		113246545	113246657
CSMD3	CACAGAAGCATGAGCAGGTACTTTA	TCCTTGACTTGCCCTTGTTTTATTTCTT		chr8		113246633	113246841		113246658	113246813
CSMD3	TCATGAAGGTATATTTCGCTGCTGTT	TGGAAAGGCTCTTACAATTTCAAAGGA		chr8		113249380	113249545		113249406	113249518
CSMD3	TGTTAAGGTCATGGGTTGTTTCCT	ATGGCATTGTAAAATTAATGTGTGGTATATTT		chr8		113249495	113249622		113249519	113249590
CSMD3	ATACTTTTGGAATACTAACATGTCACTGT	ACCCAGCCCAAAGCTAAGTG		chr8		113253757	113253968		113253786	113253948
CSMD3	CACTTAGCTTTGGGCTGGGT	AGAGAATAAAATGGACAGTGCATCACA		chr8		113253949	113254129		113253969	113254102
CSMD3	GAGCAAAGGAAAGCAATAGTGCAA	GACCTTCCATCTCATGGGTATACAC		chr8		113256562	113256749		113256586	113256724
CSMD3	GCCAGGCTGACAGGTATAAATCA	ATTTACATTGTTCTCTTTTCTTAATATAGCCCA		chr8		113256702	113256831		113256725	113256798
CSMD3	CAATGGCCATGGGTTTATGATACAG	CTCCCTGATCTTACGTGGAGTG		chr8		113259077	113259291		113259102	113259269
CSMD3	CTTACGTATGCATTCAGGCTGAATC	GCTCTGTTTGTTGCCATATTTGAAGTT		chr8		113259244	113259426		113259269	113259399
CSMD3	CCTTTACTTCCACTCTTTTGCTGTCT	CATGGATCTCAGAACAATACATTCGGAT		chr8		113266323	113266514		113266349	113266486
CSMD3	GGACATAGCTAAAGTACCCACTTGAA	GATCCTTTGTACCAAACCCCAGATTAT		chr8		113266461	113266659		113266487	113266632
CSMD3	ATTTCCAGTGCCTTCTAATTGCTTCTA	CAAGCACCAGAATATGTCAAGCAG		chr8		113267337	113267542		113267364	113267518
CSMD3	ATGAACCACTCCAAGTGCCAT	TCCAAACTGTGTACTCTGCTGTATACTA		chr8		113267498	113267720		113267519	113267692
CSMD3	CTAATTAGGCATTGAAGGAAGCTTAACA	GGGAATGGTACCTGGAGTGGT		chr8		113275773	113275907		113275801	113275886
CSMD3	ACGTAAGCACTGCGGTACTTC	CTCAGGATATTTCAACAGCTGTGTCTAA		chr8		113275866	113276090		113275887	113276062
CSMD3	TACTAGAAAAATAAATGCAACCTGGAACT	TCAGGACTTGTACAATTAATGGCACAT		chr8		113277514	113277693		113277543	113277666
CSMD3	ACAAGTTGGCATTACTCCACTCC	ACCATCTGCTCTTCTAATCCAATACTGA		chr8		113277644	113277850		113277667	113277822
CSMD3	ACTCAGCCATGGTAACTACTATAATCCT	CAGTTAGACAGTGCACAGCCA		chr8		113293243	113293459		113293271	113293438
CSMD3	GGTAAAGTTCCAGACCATGTTCCAT	AACACTTTGTTTTATAGCTGTGCAGTG		chr8		113293414	113293596		113293439	113293569
CSMD3	TGGTTCCTGGGTTACCACAC	TTGCATCCCAGTAATTAAGCGAATAAA		chr8		113293553	113293776		113293573	113293749
CSMD3	GTTGCAGGCAGAATAAACTAGTAAGAGT	CATGGCTCAGAAGAAAGAACATGTTTAG		chr8		113299181	113299359		113299209	113299331
CSMD3	TTCCGGTCCAACTGCCATTAG	GAATTGGTTAACTTGAACTGTACTGCAT		chr8		113299311	113299508		113299332	113299480
CSMD3	GTAATGTGTAAGCAGTGTTTCAGCTTT	CCCTTTTAGGCCAGTCATCAAGA		chr8		113301441	113301665		113301468	113301642
CSMD3	TGGCCATTCAATTGGCAGGT	TGCTGGTATAGGTTGTTCGATAGGA		chr8		113301623	113301832		113301643	113301807
CSMD3	ATTCCTATGGTTTCCATGACATGTTCT	AACATGGAAATTTTACTTACGGCACTG		chr8		113303684	113303867		113303711	113303840
CSMD3	CCAGGATTGCAGTCATAGAATACCA	TTTGTCATTTGTTTAGTGGTCAACTGTTC		chr8		113303816	113303940		113303841	113303911
CSMD3	GGAATTCCAGGATCAGAACAGTTG	ATTGGAATCTGGTTGTTTGAATAAATTTACTT		chr8		113303897	113304048		113303921	113304016
CSMD3	ACTATTCTGCTCAAGCTGTTTTAAGTGT	TGGTAACATTCTCATGCAATATTGGGTA		chr8		113304674	113304867		113304702	113304839
CSMD3	CTTTGTTGGCCCTTGCATAAGA	TTTCTGTGTTTCCTTCCCTGTCC		chr8		113304818	113304981		113304840	113304958
CSMD3	CCAAAGATCAGAGGTCTCTAATTGCT	TGTAATCCTGGTTTTCGATTGATTGGT		chr8		113308018	113308149		113308044	113308122
CSMD3	TCCTGTTGACATATCCTCACTGAAGA	AGGTTTGCTCATGTTCCACATGTAT		chr8		113308097	113308320		113308123	113308295
CSMD3	GAGATGCCTCTTTTCAAGGGTGA	GGGCTCTGCTGTAAGGGAATG		chr8		113313956	113314086		113313979	113314065
CSMD3	CACTCCAAAGACCTGAGGAAAGG	CAGTTTTGTTACAAGTGCAGCTTGA		chr8		113314043	113314260		113314066	113314235
CSMD3	GGAACTGATTCAAACAATTCGATAACCAA	GCCTCCATCGAATGTCTTCCTAATG		chr8		113316881	113317013		113316910	113316988
CSMD3	GGTCTTTCATTTCTCCAACTCCAAGTA	GTTAGCAATTACACCCTTTGGTTTTTGT		chr8		113316961	113317176		113316988	113317148
CSMD3	ACATCACATTTCAGTTTAGGGATTGGT	CAGCTGTATGCCAATCAGATGGA		chr8		113318124	113318295		113318151	113318272
CSMD3	GGGTCTTGTTATGATTGCTCCATGT	ACGATTTTGCTTGTGTGTATGTTTTTCT		chr8		113318248	113318451		113318273	113318423
CSMD3	TGCTTCCGAATATTTCCATTCTCAGAAA	TGTGATCGAGGATTCCGACTTG		chr8		113323098	113323306		113323126	113323284
CSMD3	CACACAGCACTGCTTTTTCCAA	GCTGTATAGGTGTTTATCACTTTGGGT		chr8		113323263	113323473		113323285	113323446
CSMD3	CGAAGATGATAGTGAGATCTGTCCTGAA	GGACCAAATATTCAAAGTCCAGTGCTTA		chr8		113326089	113326282		113326117	113326254
CSMD3	GATGAATAATCCCCACTGAGGGAAA	GATTGGTGGTGAAGCAATTTAACCATAT		chr8		113326230	113326395		113326255	113326367
CSMD3	TGTAAGATAAACTCACATAAGCAGCTGTT	TGTGTGCATGGAGCATTTCAGT		chr8		113326551	113326759		113326580	113326737
CSMD3	TCTGGAAGAATTCTACAAACATGGTGAT	TGAGGCTCTAAAAGACTGGCATTATTT		chr8		113326694	113326894		113326722	113326867
CSMD3	AATGTATAGCATTGTTTCCAGTTAAACATTT	GAACGACTGCAGATGGATGGA		chr8		113330941	113331105		113330972	113331084
CSMD3	ACCATTGAATACCTTGACAAACTGGA	GCTTATATGAAACCTCCCCTCTTTTGTT		chr8		113331054	113331213		113331080	113331185
CSMD3	AAGCAAATAGTTCTGCCAGCAGTA	CATATGTGAATACATGTAGCTGCACAGA		chr8		113332074	113332269		113332098	113332241
CSMD3	CAGTAGCAAATGAAATAGGAACTCTCAGA	TCTCTCCTCCTTTCCCAATCCTT		chr8		113347519	113347735		113347548	113347712
CSMD3	CTGTCACCCTCAGTTACTCACA	TTGTAAGAGTACCCCCTGGGAA		chr8		113348745	113348965		113348767	113348943
CSMD3	AAGGACAGTAAAATTGATGTAGATGCCA	CCTTTTTCTCCACAGTCAGTTTATTGTT		chr8		113348916	113349125		113348944	113349097
CSMD3	GCATGCTATTGGAAGAGGAAGACAA	GAAATTCAGCTCTCACATGCCTTC		chr8		113349676	113349840		113349701	113349816
CSMD3	GATTCCAATTACGACTGACTCCGT	TGTGGCCTCTGAAATTTGGAAAGAA		chr8		113349793	113350013		113349817	113349988
CSMD3	AAATCTTCCTAATTGAAGCTCACCTT	CCACCCATGAAACCAGCTTATATTTTC		chr8		113353559	113353780		113353585	113353753
CSMD3	CCTTGTTTGTTTTGTGAATAGTCACTGT	ACGAAGTGGATCCTCAGAAACTAGTA		chr8		113353726	113353857		113353754	113353831
CSMD3	CACTAAGCCGGCCAATAACAG	AGTACATTGATGTGATTGTGTGTGTGT		chr8		113353811	113354002		113353832	113353975
CSMD3	TCCTAAACTAAACTGCAATTTGTGAAGA	TGCTATGTCAGACTTCAGTGGTG		chr8		113358208	113358429		113358236	113358406
CSMD3	GAAACCCAGGACTGAGGATCA	CAGAGCCTTGAAAACGTGAAATGATT		chr8		113358386	113358538		113358407	113358512
CSMD3	CAGAATGAAACTTTAAAATCTGATGAAGCTTAC	ATTTTGTTTATGTAGGGTCACTCTCACA		chr8		113363302	113363488		113363335	113363460
CSMD3	TCTTCTTACAGGTCCTGGCATACAT	ACCTTTCTTACTTTAATCATGCTAAGATTTTCA		chr8		113363432	113363636		113363457	113363603
CSMD3	GCACCCTTTTGACCTCAGACA	CCACAAACTCCTAGCAGTGGAATTAAAA		chr8		113364518	113364737		113364539	113364709
CSMD3	ACATCTCCAACCATATATCTGTCTCCAA	GTTTGATGAGACACTGATATTCAATTTTAGCA		chr8		113364682	113364865		113364710	113364833
CSMD3	CTTGTTCTTAACCTTTTTGAATGGCACA	TGTGGTCATTGTCTTGCCTTCTC		chr8		113392538	113392722		113392566	113392699
CSMD3	CTTCAGTCCTTGTATCTTTGTGTATAGTTTGT	GCTTTGCTACAGAACATAATTGGGATTC		chr8		113395658	113395879		113395690	113395851
CSMD3	TCTCCCCCATCATAAAAGTCCAGA	GGGATTGGTGGACTATAGTTATGTGTAT		chr8		113395828	113395964		113395852	113395936
CSMD3	CATTTCAACCATGTCAGTCAAAACCA	CCTTATGACAACAATCTGAATTGTGTGT		chr8		113402771	113402955		113402797	113402927
CSMD3	CCTCTGGCACTGTGATCTTCC	ACTCCCTCTCTTGGACTGCTTTAT		chr8		113402907	113403047		113402928	113403023
CSMD3	TTTCATCACCAAGACAATTGCAACAAA	CAGTGGAATGATTCCTTACCTACTTGT		chr8		113418569	113418783		113418596	113418756
CSMD3	TCACAGATCATACAAATTTATATACTCACCAAT	CAGTCGGTTCATCGGTTCTTTT		chr8		113418724	113418878		113418757	113418856
CSMD3	ACTGTTTCACACCTAATTGCTATGGAT	ACAGCTGTTCCTAGAACAAGTTCTAC		chr8		113418800	113418960		113418827	113418934
CSMD3	TCAGGCACAGAACTGCATTGT	ATTCAAGTTCTGATAAAAAGTGATGATTTCTCA		chr8		113418914	113419071		113418935	113419038
CSMD3	TGTGTTTCTAGACTACAGGGTCACT	TGTTGAGTAGGAGAATCACTTCCACT		chr8		113420519	113420652		113420544	113420626
CSMD3	TCGAATTGTGATCTGATTACCTGAACTC	GCAATACAAGTTGAACCCAAAGGAAATA		chr8		113420599	113420815		113420627	113420787
CSMD3	CAGTAACTGATGCATGGCAGTTC	ATGGTTGGTGATTTGTTTGCTTCTC		chr8		113421112	113421304		113421135	113421279
CSMD3	GCATAGTAAAATACTTTATGGATAGCACGTA	GCACTGTTCTATCACCAAACTATCCAAA		chr8		113484702	113484903		113484733	113484875
CSMD3	GAGTCGAATCTTACTTACCAAACTCCTT	TTTCCTAGCGCCCTGTGG		chr8		113484802	113484944		113484830	113484926
CSMD3	TTGATAAAATCTCTGCATTGCTAGTACGA	AGATGATGGAAGACCTGGATGGAA		chr8		113504578	113504764		113504607	113504740
CSMD3	ATGACAACTTGGCAAGGCTCTA	GTTTTACAGCAAAACTGCGAGAGT		chr8		113504719	113504921		113504741	113504897
CSMD3	AAAACTAACCACTAACAATGGGCCATA	CCAGAGAGAATAGAAAGCAGCTCA		chr8		113515922	113516112		113515949	113516088
CSMD3	CTCCGAAAAGCCAAATGCATTGTATT	GCATAGAACCAAACTATGACTTCCTCT		chr8		113516063	113516201		113516089	113516174
CSMD3	GGGCTATTACTGTCTGGTCCATCATA	TGGTTAACAGCCTAATAATAATTATCCTACTTC		chr8		113516144	113516275		113516170	113516242
CSMD3	GCTAGAACAACTATTAGCACTGGGATAA	CATAGCAGAGACTGTGACTGGA		chr8		113518774	113518987		113518802	113518965
CSMD3	AACATAGTCTGCATTGACGGTGATAG	CCTCATAAGCTCTTTTAGAGACGTGATT		chr8		113518940	113519156		113518966	113519128
CSMD3	CAATTTTGTACATTCTGCGGAGGTTAA	GGAAAGAATAACCTGCATTCAGGTAGA		chr8		113529112	113529330		113529139	113529303
CSMD3	GGCTGCCAGAAGTACCGATTT	CTTTTGATAGGTTCTGTTGCCACTG		chr8		113529283	113529464		113529304	113529439
CSMD3	CCCCATTTCGAGTCCCATTCA	ACAGGGATATATGAAATTGATTTTGGTAGTTAT		chr8		113529395	113529520		113529416	113529487
CSMD3	ACATCACCTTCCTATTTTGCATTGAAGA	CTGAAGGAATTCATAGCACCCTCAATAT		chr8		113562852	113562992		113562880	113562964
CSMD3	CCGTGTCAAACTGGATGGTTACT	GAGAAATATGGTTCTCCCACAGCTT		chr8		113562942	113563124		113562965	113563099
CSMD3	GGCACTTCAGATTCCCTAGTAATGT	TGAAAAGATTGGCATTAAATTGTGGCTT		chr8		113564776	113565000		113564801	113564972
CSMD3	TCTTTTGACAAATTCAAGCTATGAGTTCA	AGAAGGGCATGGGACTATCCT		chr8		113568845	113569028		113568874	113569007
CSMD3	AGTATCCTACCAATACAGGAAGGCA	CCAGGTTTTGAACTCTCACACTGT		chr8		113568982	113569187		113569007	113569163
CSMD3	CAAATTGTGGAATGCCAGGATCTTC	AAAGGTCTGCATGGTTGTTGTATGATA		chr8		113569139	113569350		113569164	113569323
CSMD3	ACCCCAGTGTTTGGCCATTTTA	ACTAGGTGCTTTTACTGGTGCATC		chr8		113585690	113585854		113585712	113585830
CSMD3	CTAAGTGTCAGTCCGCGCATA	GCCCTTTGGAAATGTACTGATCTGATT		chr8		113585810	113586013		113585831	113585986
CSMD3	TGTGAATGGTAGAATCAACTTACGGTT	CAAGCAGGAAAGGGAATCAATATTTCAG		chr8		113599162	113599360		113599189	113599332
CSMD3	CTCCTTGTGCTAAATGAAATGTTCTGG	CTGTTTTACCTGCAGCTGAATGTG		chr8		113599306	113599479		113599333	113599455
CSMD3	CCTTCATTATTCGTTGCAGATGCAC	GCTGTAGTCTCTTCCACCCATATGTTAT		chr8		113599431	113599655		113599456	113599627
CSMD3	GCAACTCCATGGACAGTGACT	AAGATCCTGGCATTCCTCAATATGG		chr8		113648989	113649213		113649010	113649188
CSMD3	CCAAAGTTGAACCCGATTCGACTA	GCCATTTGTACGTTCTGATAGCTATTCA		chr8		113649165	113649386		113649189	113649358
CSMD3	TGACACATACTACTTTGCTTTCTTCTT	GAAATTTCAGGGCTCAATTGCGT		chr8		113650778	113650999		113650805	113650976
CSMD3	TGAAACGCAATTGAGCCCTGA	TGGAAGACCATCATGACTACTTACTGA		chr8		113650973	113651110		113650994	113651083
CSMD3	GGGTAAAACTGCCATTCTCTGTGA	ACTCTCTGTGTTTTACTGATCTACCTGTA		chr8		113651060	113651197		113651084	113651168
CSMD3	GTACTGATCTGTTTTTGCTCATGCAA	CCTGGTTACCCGGAATTTTATCCAAAT		chr8		113657226	113657407		113657252	113657380
CSMD3	CATCAACAGTCCATGTACAATTCAGAGA	ACTGCTGATCACATGGATCTGTTT		chr8		113657353	113657491		113657381	113657467
CSMD3	GGCATGGAGTAAGTTTGGCTGAT	GGTGGAGTCATCCACTTCCAA		chr8		113662197	113662419		113662220	113662398
CSMD3	TGCATGTCAAATGAGTTATTACCATCACA	TCCATTGGCTCTACTGTTTCATTTAGTT		chr8		113662368	113662504		113662397	113662476
CSMD3	ATGACTCAACCTGTATCCTGAATCAC	AACTCCAAATCCCACCAAGCTTA		chr8		113662451	113662630		113662477	113662607
CSMD3	AAAAGTAGGGCAAACAGAATGAGGAA	TGCCCCAGTTTCTATTTAGTAGCAG		chr8		113668332	113668478		113668358	113668453
CSMD3	GGAACGACTGTTGTCTGTTGTAAATAGA	TCAGACTGAACTGAATTATGATGTTCTGG		chr8		113668411	113668567		113668439	113668538
CSMD3	AGAAGATTTGGCCCATCATGAACTT	GCAGTCCAAAGCATTATTTCCATATATAGTGT		chr8		113668514	113668642		113668539	113668610
CSMD3	GGGCAAACAGATGGAAGCATT	CTCTTTGAATTGTGAGTGGGTGATTG		chr8		113678364	113678571		113678385	113678545
CSMD3	TGATAGAGTGTCCAGGTTCAGCTT	ATTTAATTTTTCAGCCCCATGTGGTG		chr8		113678522	113678658		113678546	113678632
CSMD3	ACTCCACTGGGAGCTGAAAAATG	TTGACTAGATGTACCATTGCTTTCAAAA		chr8		113678608	113678793		113678631	113678765
CSMD3	AGGTTCTATTTCTCACTCACTACTACACT	GGACATAATGAATGCCCTGATCCT		chr8		113694639	113694860		113694668	113694836
CSMD3	CGCCGTGCATTGATTGGTATTC	GTCAGAGGAGAACCTCCAAATTTAAAGT		chr8		113694814	113695034		113694836	113695006
CSMD3	GTGATTGGAAATGAAGGAAGAAATGACC	ATTTCAGGCTGACCACTCAATGT		chr8		113697470	113697687		113697498	113697664
CSMD3	AGTGATGTTAAAGCCACGTCCTG	TCCCAGTTTGATTTCCTTGCTGTT		chr8		113697642	113697809		113697665	113697785
CSMD3	GGATTCTGGAGAGTCACCATCTTT	ATCTTCCTGTTTCACCAGTTCCC		chr8		113697762	113697979		113697786	113697956
CSMD3	TGTTCCCATTGGTGCAGTAAAGTT	AAAAATGGTAACCGTTTTGTTCTGTTTTA		chr8		113697924	113698116		113697948	113698087
CSMD3	AAGCAATTATATGCAAGGACAGGGT	GCGATGGATTTTCTAATCGTGATGTTTT		chr8		113702034	113702222		113702059	113702194
CSMD3	CCCAAACTGGCATTCAAACCTT	GGTATCATATGCCTGCAACCCTT		chr8		113702173	113702333		113702195	113702310
CSMD3	ATCTTTGTTGAAATGTAGCATGTGTTC	TCAAACGGACGAAAGTGTTGGAT		chr8		113812265	113812440		113812292	113812417
CSMD3	CCTTTGTAGTTAACCTTGAAACCAACAG	CTCTCCCTTCTTTGTCCATCTCTTTTTA		chr8		113812390	113812532		113812418	113812504
CSMD3	ATTAGTACCCGATAGGCTAAGGCA	ACAACGCAGTATATTTAAGGTGCATGT		chr8		113841868	113842061		113841892	113842034
CSMD3	TGCATGTTCCGTATTATTTCTTTGCC	TCTTTTAGTGAAAACGTGTGGCTCTA		chr8		113871295	113871503		113871321	113871477
CSMD3	AGGTACCACTTGGTCCTTGAAGAT	TGTGAATCCCAGGGTGTTAAAAACA		chr8		113871454	113871677		113871478	113871652
CSMD3	CCTTGGGAACCTAATAGATTGATTCACA	TTGCTGCTTGGAGTGATCACA		chr8		113933673	113933891		113933701	113933870
CSMD3	CAGGCCTGTGATCACTCCA	TTGGATATTGCCAGCAGAAGTGAA		chr8		113933865	113934062		113933884	113934038
CSMD3	TTGATAAAATGCAGTTTGATGCCACTAAG	CTGTTGCAGTAAATGAGGGAGGTATT		chr8		113959898	113960115		113959927	113960089
CSMD3	CTGGGCATAAATTGGAAGCTGTTTT	AACAAATGCTTAAATGACAGTGATTATAGTG		chr8		113960065	113960240		113960090	113960209
CSMD3	ACACTCACAGATAGAAAACTTGTTGCT	AGTGGTTTCTTTATCTTGCATAAGTCCA		chr8		113966905	113967098		113966932	113967070
CSMD3	GGCTGTAACTAAATGGGCACAAGT	AGCGAGTGCAAGTTACGAGTC		chr8		113988025	113988227		113988049	113988206
CSMD3	GGGTCCAGACCTGAATTTCTGA	CATCTAGTGCTACTGTGTCCCA		chr8		113988185	113988402		113988207	113988380
CSMD3	ACATTATTGTCTCAGCAACAGCAT	TGTTACAGACAGCAATCATCGATACC		chr8		114031146	114031345		114031170	114031319
CSMD3	CCTTGATAGGGAGCACTAAATCCAC	GTTGGACATTTGTTTGGTCCCAATT		chr8		114031295	114031497		114031320	114031472
CSMD3	GTTGTTCTTTGTTCCTTAGTTTGCTTCA	AGCCCTAGTTTTCCTAATGAGTACCATA		chr8		114110918	114111142		114110946	114111114
CSMD3	GTCCAAGTGCAATCAGCATTGT	GCACTTGGTATCACATTTGAACTGTTAT		chr8		114111093	114111313		114111115	114111285
CSMD3	CAAATACACTGGCTGATAACAACTCTCA	CCCAAAGGTGTATTATATGGCACAAGA		chr8		114185900	114186107		114185928	114186080
CSMD3	CTTGTCCCCGACGTCGAA	CAGTGACTCTTCTCCAAAGAAATAAGAA		chr8		114186063	114186265		114186081	114186237
CSMD3	TGTTAGATTACATTAAGGGCAGTGGTTT	GGTTAACAGGATTCCATCTGCCA		chr8		114290771	114290934		114290799	114290911
CSMD3	CTAGCAATATGACATCAGAGACACCA	GATGGACATCCTCATCCTACAAACTT		chr8		114326610	114326834		114326636	114326808
CSMD3	CCATTCAAAACACACTAACCTTGTCCTA	GTGGAACTTTAAAAGGACTTAATGGCA		chr8		114326781	114327004		114326809	114326977
CSMD3	CCATATGGAAAACCAGGGCTTTCT	TGGTCTTGGAAATGCAATAGACTTTCAA		chr8		114326950	114327120		114326974	114327092
CSMD3	GCGCCATCATGGGAGTTGA	CATCTTCCAGATCATCCGGGAAAG		chr8		114388890	114389107		114388909	114389083
CSMD3	GGGAGAACGAGCTGTGAATCAA	GTCTTTTTATTGACGGTGTCTTGTGTG		chr8		114448762	114448936		114448784	114448909
CSMD3	CCCCAAAGCAGACCTACCTTT	CAGGAATTAGGAGCTCGCGAATAAT		chr8		114448889	114449108		114448910	114449083
CTNNB1	TCTTGGCTGTCTTTCAGATTTGACTTT	GATTCCAGAGTCCAGGTAAGACTG		chr3		41265889	41266108		41265916	41266084
CTNNB1	GCTGTTAGTCACTGGCAGCAA	ATTCTGACTTTCAGTAAGGCAATGAA		chr3		41266064	41266285		41266085	41266259
CTNNB1	GGCTTACTGGCCATCTTTAAGTCT	TGCCATTTTAGCTCCTTCTTGATGTAAT		chr3		41267008	41267232		41267032	41267204
CTNNB1	GCCATTACAACTCTCCACAACCTTTT	CAATGCTCCATGAAAACCACATAAAGA		chr3		41267179	41267392		41267205	41267365
CTNNB1	AGGATTGATAGGCACTTCTAGCTAATGA	GTACAAGCACATACTCATCTTGACTCT		chr3		41274773	41274994		41274801	41274967
CTNNB1	GGGTAAGATTCTGAAATGTTTGTGTAGT	AGGGCAAGATTTCGAATCAATCCAA		chr3		41275497	41275661		41275525	41275636
CTNNB1	TCTTCCTTCTGTTTTTCAGGCTACTG	CATTCCTTTTAGATAGCCAGGTATCACT		chr3		41275611	41275832		41275637	41275804
CTNNB1	CTTTACAGAGGAGAATGCCCTGTT	CCTGCACAAACAATGGAATGGTATTTA		chr3		41277167	41277335		41277191	41277308
CTNNB1	TCACAACCGAATTGTTATCAGAGGAC	TCCCTCTTCTCAAGTCTCAATGTTTC		chr3		41277283	41277507		41277309	41277481
CTNNB1	GAAATCCAGTGCTCCAGAGCATTA	ACTCTTTGGATGTTTTCAATGGGAGAAT		chr3		41277666	41277874		41277690	41277846
CTNNB1	GTTTGTGTTTTCTCCTTAGCTGCTTT	ATCTGCTAAAGGCTTTGGTTCCTT		chr3		41277821	41278023		41277847	41277999
EDNRB	TGACTTCTATGATAACAGGCCTCTGAA	TGATGGTACAGTAAACCAAAACCCAA		chr13		78470479	78470637		78470506	78470611
EDNRB	GCTCTTTCTTTCTGGCCACATTG	CCCAAGAGCTTTAACTCGGTCTTAAAAT		chr13		78470589	78470756		78470612	78470728
EDNRB	TCCATGCCGTAAACAGCTCAT	ACTTCCGTTCCAGTAATAAATACAGCTC		chr13		78472149	78472369		78472170	78472341
EDNRB	GATGAGCTGTATTTATTACTGGAACGGA	AAGAGTTGGGAAAGGTGACTGATG		chr13		78472339	78472526		78472367	78472502
EDNRB	GCAGTTTTGAAAGCTTATATTTGAGCCA	CCTGCATTAACCCAATTGCTCTGTAT		chr13		78473928	78474052		78473956	78474026
EDNRB	GCAGTTTTTGAATCTTTTGCTCACCAA	GACACATTTTGGGTTATTTTGTTGCAG		chr13		78474000	78474129		78474027	78474102
EDNRB	TGTCCCTCTCAACAGGACCTC	GCAGGATTCTGAAGCTCACTCTTTATA		chr13		78474497	78474716		78474518	78474689
EDNRB	CCTCAAAAGTTCACATCTATTGGGATCA	AATGAGCCATCTTTTAAGGGTCAAACTA		chr13		78474655	78474831		78474683	78474803
EDNRB	TGATCATTTAAAGCAATCTGCATGCC	AGCAAAAGATTGGTGGCTATTCAGT		chr13		78475203	78475331		78475229	78475306
EDNRB	GCCAATGGCAAGCAGAAATAGAA	GTGTGGCCTGAAAGATTCTGTATGATATA		chr13		78475284	78475493		78475307	78475464
EDNRB	GATCTAGCTTCTTGCAGCTTGAGT	GCTTGCTTCATCCCGTTCAG		chr13		78477106	78477328		78477130	78477308
EDNRB	GAAATTTACCTGCATGAAAGCTGTCTT	CTGTTGCTTCTTGGAGTAGAATTAAAGG		chr13		78477282	78477487		78477309	78477459
EDNRB	CTGTCCATTTTGGAACCCCAATT	GTGCTCTGAGTATTGACAGGTAGAAG		chr13		78477437	78477648		78477460	78477622
EDNRB	GAAGCTTCTACCTGTCAATACTCAG	ACAGAGCTTCGTGTCTTCTCAATG		chr13		78477619	78477769		78477644	78477745
EDNRB	TTCAGCAGGCGCCCTTTA	CCATCGAGATCAAGGAGACTTTCAAATAC		chr13		78492207	78492431		78492225	78492402
EDNRB	GCAGGACACAACCGTGTTGAT	GCCACTCCGCTTTTGCAAAC		chr13		78492382	78492603		78492403	78492583
EDNRB	TGGGTGGCGTCATTATCTCTG	TCTTCCTTCCTCTGCTTGTCTCTA		chr13		78492561	78492784		78492582	78492760
EDNRB	GCCCCAGAATAAGGTTCAATCAATGAT	GGCTACACTGTCTGGCATTCTC		chr13		78493475	78493698		78493502	78493676
EDNRB	CGGCTCTGACGAAACGCT	CCTCGGGCAACTACTACTGATG		chr13		78493657	78493858		78493675	78493836
EGFR	CCCCTGACTCCGTCCAGTATT	CGAGACACGCCCTTACCTTT		chr7		55086912	55087074		55086933	55087054
EGFR	GTCGGGCTCTGGAGGAAAAG	AGCTGATCTCAAGGAAACAGGAAAG		chr7		55087035	55087195		55087055	55087170
EGFR	AGTAAGCTTTGCGCCCAGAT	AGAAAATGATCTTCAAAAGTGCCCAAC		chr7		55209817	55210036		55209837	55210009
EGFR	ACGAGTAACAAGCTCACGCA	GCCTTTCTCCACTTAGATTTTCTCCAAT		chr7		55209990	55210190		55210010	55210162
EGFR	GTGTCCATGACTGCAATCGTC	AAAGGAATTCGCTCCACTGTGT		chr7		55210839	55211059		55210860	55211037
EGFR	GGTTATGTCCTCATTGCCCTCA	GGAACTGCTGTCTGCATTTATGAAC		chr7		55211016	55211234		55211038	55211209
EGFR	AGCTGGAAAGAGTGCTCACC	GGAGCTGGAGGCAGAGATAGT		chr7		55214259	55214471		55214279	55214450
EGFR	CTTAACTCAGGCCCGGGAAA	ACAAATCCAATCACCTAAGCAAGTGA		chr7		55218907	55219131		55218927	55219105
EGFR	CTGCGACATCCCTGGGAAA	CCTGCTCCAGGGAGGCT		chr7		55220170	55220392		55220189	55220375
EGFR	CCTCACTTGCCCAGCGT	CAAGGATGCCTGACCAGTTAGA		chr7		55221669	55221889		55221686	55221867
EGFR	CCTGGTGCCACCGTCATC	GCCGAGAACAAGCCTCGTC		chr7		55223478	55223680		55223496	55223661
EGFR	CCCTAGCTATTCTTAATCCAACAAATGT	TTCTTTATACAAGCAACTGAACCTGTGA		chr7		55224166	55224385		55224194	55224357
EGFR	TCTGCCTTTTTAACTGGTAGAGATTGG	AGGGAACAGGAAATATGTCGAAAAGTT		chr7		55224394	55224607		55224421	55224580
EGFR	ACAGAGTCCCTGAGAGTCTAGAGT	AGGCAAATGTAATCTACCAGGCTTT		chr7		55225267	55225488		55225291	55225463
EGFR	GCAGTTTTCAAAAGGTGCAGTGT	GGAGCGTAATCCCAAGGATGT		chr7		55227672	55227889		55227695	55227868
EGFR	GCAGTCGTCAGCCTGAACATA	CCATAAACTAAACAGAAAGCGGTGACT		chr7		55227848	55228061		55227869	55228034
EGFR	CTGACTGCTGTGACCCACT	CAACCTGGAGCCTTATTTTTGATCAAC		chr7		55229161	55229380		55229180	55229353
EGFR	AGAGGTGATTTGTGTTCCTGCAAT	ACTGTTCGGCTTCTGTGAAGG		chr7		55231357	55231581		55231381	55231560
EGFR	CATGCATGAACATTTTTCTCCACCTT	GGAAATGTTCTGTTCTCCTTCACTTTC		chr7		55232940	55233164		55232966	55233137
EGFR	AGGTCCAGAAAGTGATTGGGTTTT	AGGAAATGCAGTTTTAGTGGGAGAC		chr7		55236066	55236270		55236090	55236245
EGFR	CCCAGGCCTCTCACATATTGA	GCTGAAACTCTGACGGCAGAA		chr7		55237954	55238160		55237975	55238139
EGFR	CATGCTTAGGATGGATCCCTTCTC	GGGTAGGATACTCTTGGGAACCT		chr7		55238116	55238326		55238140	55238303
EGFR	CCAACATCCAGACACATAGTGATT	CATTCTTGACGAGGTCCATGTGA		chr7		55238727	55238950		55238751	55238927
EGFR	CCATGGAATCTGTCAGCAACCT	GTGCGCTTCCGAACGATG		chr7		55240623	55240789		55240645	55240771
EGFR	GATCGGCCTCTTCATGCGA	AACTGCTAATGGCCCGTTCT		chr7		55240745	55240902		55240764	55240882
EGFR	TGAGGTGACCCTTGTCTCTGT	CCAGCACTTTGATCTTTTTGAATTCAGT		chr7		55241576	55241707		55241597	55241679
EGFR	AGCTCTCTTGAGGATCTTGAAGGAA	AAATATACAGCTTGCAAGGACTCTG		chr7		55241655	55241825		55241680	55241800
EGFR	GCATGTGGCACCATCTCACAA	CATGAGAAAAGGTGGGCCTGAG		chr7		55242358	55242577		55242379	55242555
EGFR	CATGCGAAGCCACACTGAC	GGTACTGGGAGCCAATATTGTCTTT		chr7		55248947	55249142		55248966	55249117
EGFR	CTGGACTATGTCCGGGAACAC	TGAGGATCCTGGCTCCTTATCTC		chr7		55249097	55249223		55249118	55249200
EGFR	TGTCCCTCACAGCAGGGT	AGGAAAATGCTGGCTGACCTAAA		chr7		55259380	55259603		55259398	55259580
EGFR	CGTCTGTGTGTGTCACTCGTA	CAGCTTGGCCTCAGTACAAAC		chr7		55260357	55260581		55260378	55260560
EGFR	ATTCATGATCCCACTGCCTTCTTT	GCTAGGCAGTGTGGACAGAC		chr7		55266367	55266591		55266391	55266571
EGFR	TGCCATCTTTATCATTTCTTCCAGTGT	TGAGATGCTCATTAGAGGGACTCTT		chr7		55267947	55268161		55267974	55268136
EGFR	GGGAGGCAGCTATAATTTAGAGAACC	GGTAGAAGTTGGAGTCTGTAGGACTT		chr7		55268723	55268929		55268749	55268903
EGFR	GGGATGAAAGAATGCATTTGCC	GAGTAGACACAGCTTGAGAGAGAGA		chr7		55268882	55269093		55268904	55269068
EGFR	ACACCTTCACAATATACCCTCCATGA	TCCATGTAAAATAGAGCCATAGTGGAGA		chr7		55269322	55269539		55269348	55269511
EGFR	CCCTGACCGGAGTAACCTT	GGTTGAGGAGCAGGACTGTT		chr7		55270172	55270356		55270191	55270336
EGFR	TGCTCCCTGTCATAAGTCTCCTT	TCCTGGTAGTGTGGGTCTCTG		chr7		55272834	55273057		55272857	55273036
EGFR	CTATCACAATCAGCCTCTGAACCC	GGAAAGAAGTCCTGCTGGTAGTC		chr7		55273004	55273210		55273028	55273187
EGFR	CCAAATTAGCCTGGACAACCCT	AGAGTCTGGATTTTTAGGGCTCATACTA		chr7		55273166	55273348		55273188	55273320
FAM123B	CCCGTGTCCCTACTCCAGAAT	CTCAGCCCACTCACTATGGG		chrX		63409729	63409877		63409750	63409857
FAM123B	TTGACAGGTCAAGGCTGGAAG	CCTGTTGATGAGCCCAGTTG		chrX		63409836	63410007		63409857	63409987
FAM123B	GAAGCCTCCAGAACTGGAAGAG	TGCATACCTCCTATGACCATGTCA		chrX		63409966	63410184		63409988	63410160
FAM123B	CTTGACTCTGGCACTGATAGTGATAT	TCCCCTTTCCCTCTATACTGAACC		chrX		63410135	63410335		63410161	63410311
FAM123B	CCCAAGCAGGCCAATCATAGG	GGAGCTCTCCAATTCCCACTTG		chrX		63410283	63410455		63410304	63410433
FAM123B	ACTCGAGGTAGCCCTGGAC	GGCTACTATCACAAACATGCCTTCA		chrX		63410415	63410637		63410434	63410612
FAM123B	CTTGGTAGAATCGACTATGGTAGTTGT	GCAGCTCTGACTCTGACTCATCT		chrX		63410586	63410804		63410613	63410781
FAM123B	GCTCAGGGAGGTTTTGAGTGAA	GGAAGGGAATGCCACTGTGAG		chrX		63410760	63410884		63410782	63410863
FAM123B	TCTACCAGGGCCTGTGAGAAA	GAAGGAACCTGCTCCAAGAAAGAT		chrX		63410843	63411051		63410864	63411027
FAM123B	CTGCATCAGGCAGGTACTTTG	AGGAGAAGCCCGTCTTAGAGT		chrX		63411007	63411227		63411028	63411206
FAM123B	GCCTAAGGGCCTCATCTGAT	GAGGCCTATACTCGAGAGGCT		chrX		63411187	63411378		63411207	63411357
FAM123B	GCATAGGCTTCCCTGCCATA	GCTAGTGACCATCCAGAAACAGTT		chrX		63411338	63411487		63411358	63411463
FAM123B	GCCGAAGCTCCCAATACAAC	GATGACTGCCTTTATGACCTCCA		chrX		63411444	63411603		63411464	63411580
FAM123B	CAAACATCTCAGAGCTTCGACCA	GCCCCCAATAGTGATGAAGGTTAT		chrX		63411558	63411777		63411581	63411753
FAM123B	TCCAGGTGTGGTGGAGTCATA	CCAAATGTATCCACGGCCCAA		chrX		63411733	63411928		63411754	63411907
FAM123B	GGGATGGTAGCCCAGGTTCATA	GAGATGGGACCAAGCGAAGTT		chrX		63411886	63412109		63411908	63412088
FAM123B	ACCTCCTTGGTAGGTCACCAG	ACCCACTGAGCCTCTTGTTTG		chrX		63412063	63412247		63412084	63412226
FAM123B	TCAAAGCTTTTCAGGGATGTCACAT	AGAAAATGGCCTGTAAAGATCCAGAA		chrX		63412199	63412415		63412224	63412389
FAM123B	CACAGGCCTCCATGGGTTT	GCTCAGCCCCTCAGGTG		chrX		63412371	63412541		63412390	63412524
FAM123B	CTTGGAAGGTCTCCTCAAAGCA	CTGTGGCTGAGAAGTTTCCCT		chrX		63412500	63412706		63412522	63412685
FAM123B	CCTTTCTTTGGCTTGGGCATA	CATGGCCCTGAAGATGTTGTC		chrX		63412664	63412857		63412685	63412836
FAM123B	GGAGAAGCCAGTTCCTTCACT	GCTGAAGAAAACTGCCATGAAACTC		chrX		63412816	63413014		63412837	63412989
FAM123B	CAGATACCCTTCTTGCCACCAAA	GTACCTCAGTTGTCCCCATCATC		chrX		63412967	63413189		63412990	63413166
FBXW7	TCGTCTACACAATTGGACAAATTCATCT	ATGGGACTTGAAAACGGGTGAA		chr4		153243995	153244213		153244023	153244191
FBXW7	CTCTCCAATGTGACTAGGTTTCGAATAAA	GTCTAGGTCCCAACAAGCATCAG		chr4		153244163	153244307		153244192	153244284
FBXW7	AACTGTAAACAGGTCACAGCACT	CCTAAAATACTGAGGACATGGGTTTCT		chr4		153244262	153244454		153244285	153244427
FBXW7	CTGAAGTAACCATTCTGTATGAGGTTGA	ACAAGTGGAATGGAACTCAAAGACAATA		chr4		153245222	153245441		153245250	153245413
FBXW7	GAATCTGCATTCCCAGAGACAAGAA	GGTCAGTAATTGATAGGAAGAGTATCCA		chr4		153245389	153245607		153245414	153245579
FBXW7	AGCAATTTGACAGTGATTATCTGAGT	AGCAGTCCGCTGTGTTCAATA		chr4		153247076	153247296		153247102	153247275
FBXW7	CTAACAACCCTCCTGCCATCA	CCTTGACTAAATCTACCATGTTTTCTCA		chr4		153247255	153247477		153247276	153247449
FBXW7	AAATCTAATTTAAGAGCACACTGTCACT	GGAATGCAGAGACTGGAGAATGT		chr4		153249249	153249441		153249277	153249418
FBXW7	TGGAAGTATGCCCATATAAGGTGTGTAT	TCCTTTCTACCCAAAAGTAATCATCTTAAGTG		chr4		153249391	153249582		153249419	153249550
FBXW7	AGCTAAGTTATGAGCTCTGATATTTGCT	CCGAATAGTTAGTGGTTCTGATGACAA		chr4		153250684	153250884		153250712	153250857
FBXW7	GTGACTGCTGACCAAACTTTTAAAGTG	ATGCCTTCATTTTTCTCTTCACCAGTA		chr4		153250831	153251019		153250858	153250992
FBXW7	GGTACTAACACTGATTAACGGTTTCTGT	GGTGAAGGCAATTTACTCTTGAACT		chr4		153251833	153252057		153251861	153252032
FBXW7	CTTGTTTTCAGAATCACTCTGCTTTTCA	GTTGGCACTCTATGTGCTTTCATTC		chr4		153253682	153253872		153253710	153253847
FBXW7	GTAGCAGGTCTTTGGGTTCCAG	ATTTGTTAGGACTGAAGTTACTGCCTTT		chr4		153253826	153254028		153253848	153254000
FBXW7	ATCAATTTACAGCCCTCTTTACCACTA	GATAGAACCCCAGTTTCAACGAGA		chr4		153258805	153259002		153258832	153258978
FBXW7	ACCTCTTTAGGGAGCAATGAAATGAAG	CCTGTAATTTGGGACATCTGTTAAAACAA		chr4		153258952	153259143		153258979	153259114
FBXW7	TGCAGCAATTAAGTGAGGCATTTC	TGTACCATGTTCAGCAACACCAA		chr4		153268034	153268211		153268058	153268188
FBXW7	GCTCTGAGGTCCCCAAAAGTTG	TCTGGGAAGAAAGGTAATTAATTGATGTT		chr4		153268167	153268373		153268189	153268344
FBXW7	TAGTTCTCAATTTCCGGTAATCTCAAAA	TCTGAGGTCCGCTCTTTTTCTTTG		chr4		153271047	153271252		153271075	153271228
FBXW7	CTGAGACTTTGCATGGTTTCTTTCC	AACCATGCTGACTCAAGATTTGATAGTT		chr4		153271204	153271347		153271229	153271319
FBXW7	GATTTTCCTTCTCAGGCAGGCATA	CTGTGACATACCTACCTGAAAAAGGTTT		chr4		153273556	153273761		153273580	153273733
FBXW7	CTGCTTGGCAGTCTCTGACAATAT	TTCTCAGTCAAGCTGCATGTATGT		chr4		153273710	153273906		153273734	153273882
FBXW7	CTAAAAGAGGCCAAGGTACTTCACT	CCTCTACCACATCAAACTGTGATGA		chr4		153303277	153303418		153303302	153303393
FBXW7	TGGGCAATGATGCTAATGCTAAATATCT	GAGTATTCGTCAACCAAGAGGAGTTTTA		chr4		153303366	153303517		153303394	153303489
FBXW7	ACAAAGACTGTGAGGAAAGTTTCATTACAA	ACAGTGTCACGAACTCCAGTAGTAT		chr4		153332372	153332534		153332402	153332509
FBXW7	GGAGGAGAGTTGGTGAACGG	AGGACTCCTCAGGAAACCAAGAA		chr4		153332479	153332690		153332499	153332667
FBXW7	AGCATGTTCTTCATCTTCCTCTTGTT	CGTGTGGTAGAGGAGGAACAG		chr4		153332641	153332853		153332667	153332832
FBXW7	CTCTTGTTGTCTGAGTTGCTGTTG	GAAGTAGCAAGCTGGCTTTTGG		chr4		153332809	153332979		153332833	153332957
GNAS	ACTGGCCTGGAGCAAAAAGAAA	AGTACCAGCTGGAAAGTTCACC		chr20		57427998	57428221		57428020	57428199
GNAS	CCTCACAAGGGTTGGAAAGTGA	GGGCTGTTCCCCGATTTCAG		chr20		57428174	57428398		57428196	57428378
GNAS	GCAATAATATGTCAGGACAACGCGATAT	CCGGGTTGAGGACCTGAA		chr20		57428346	57428570		57428374	57428552
GNAS	AGAGGTCTCCAGACCCAACT	CCTGCATGGACCCCACTG		chr20		57428533	57428709		57428553	57428691
GNAS	CACTGGAGCAGCCTGGATT	CTCCTGGAGCAAGGTCTGG		chr20		57428670	57428882		57428689	57428863
GNAS	CTGCAGTCAACTTCTCTTACAGGT	GGGCTGTCGTCCCCAAATC		chr20		57428839	57429033		57428863	57429014
GNAS	TGCCATTTGAGCTTGATGGAGAA	CCCGTGAAGTTAGAAGGAGGTC		chr20		57428991	57429210		57429014	57429188
GNAS	CCATCCCAAGAGGCTGTCA	CCGTCAAGCGCGATTGG		chr20		57429170	57429321		57429189	57429304
GNAS	CACTCCCGTCAACATGGACA	CCCCGGAGAGGGTACTTTTC		chr20		57429280	57429451		57429300	57429431
GNAS	TGGAAGGAGCCGCTGATG	CGGGATCGGCTGCGAAT		chr20		57429402	57429608		57429420	57429591
GNAS	CCTGCGGCTGCTGAGAC	GGATCGGCAGCCTGGAT		chr20		57429749	57429939		57429766	57429922
GNAS	CAGACGCAAGATCCATCTCAGA	GGAGTCATCGTCGCTGCTG		chr20		57429886	57430048		57429908	57430029
GNAS	CGCGTGTACTACGATGAAGGG	CTCTCAGATCGACCGAAGCA		chr20		57430004	57430194		57430025	57430174
GNAS	CAACTTTCTCGTGCAAGCCTT	TCTTTTCGTCCTGGAGTTGTTTGT		chr20		57430147	57430352		57430168	57430328
GNAS	AGAGAAGAAACGCAGTAAGCTCAT	CAAGTTCTTCCCGCCTTTGG		chr20		57430303	57430519		57430327	57430499
GNAS	GTTCCCTGACCGCTTTGCTA	GTTCCTATATGGACACTGTGCTCA		chr20		57478695	57478912		57478715	57478888
GNAS	GCAATTATTACTGTTTCGGTTGGCT	AGGAGGACAGCTGGTTATTCCA		chr20		57484346	57484566		57484371	57484544
GNAS	CAGAGATCATGGTTTCTTGACATTCAC	ACCCTGATCCCTAACAACACAGA		chr20		57484507	57484700		57484534	57484677
GPC6	GGGTTTACCGAGCTGGATTTG	CGCTTACCTGCGATCTCCTG		chr13		93879678	93879876		93879699	93879856
GPC6	CTGGCGGACATCCCCTAC	GCAGAAAGTGAGCACCAACTCA		chr13		93879839	93879983		93879857	93879961
GPC6	TGCTGTGGCCCAGATAGAGT	CTGTGGTGCAGCATGTATATTCCT		chr13		94197365	94197563		94197385	94197539
GPC6	GGGAACACTTAAGAATCTGTCCTC	GCACCTATAACAAACTGAAGTGAAAACC		chr13		94197516	94197713		94197540	94197685
GPC6	GGTGCCTTGGGCTTTCTAGAT	AGAGGTCCTGGAAGACTTCTGAA		chr13		94482349	94482514		94482370	94482491
GPC6	TGGCATGCTGTACATGCAGAA	CTCACACATTCCAGGTAGTCTTCA		chr13		94482471	94482659		94482492	94482635
GPC6	GCTGATAAACCCTCAGTATCACTTCAG	CACCAATGAGAAAGAAAGCACGTTTT		chr13		94482609	94482831		94482636	94482805
GPC6	AAGGGTTAAGATTCTGCTTGTGGTT	ACAGTATGGGCAGTACAGCATC		chr13		94679877	94680042		94679902	94680020
GPC6	GTGTATCCGTGCCCTCATGAA	TGTTCTCGGATCCATTTAAACACTTCT		chr13		94680000	94680178		94680021	94680151
GPC6	GCAAATTTAAAAACGTGAATGCACCAT	GAAATCTTGACATCTATCGGGTCCA		chr13		94938481	94938684		94938508	94938659
GPC6	GCCATTCAACATTGAGTCGGTCA	CCCAGCCGACATATCTAGTTACTT		chr13		94938637	94938822		94938660	94938798
GPC6	GGTCACTGTGTATCTGTCTGGGTA	AGGTTTGGGCTGACCACATC		chr13		94958039	94958263		94958063	94958243
GPC6	AATGGTTCTTCCAGGTCTTTCAGG	CGCCATGGTTATCAATCTGTGAATACT		chr13		94958220	94958407		94958244	94958380
GPC6	GGAAAGCCTGAGCAGAATACTCA	GCTGTGCCCCCATCCAT		chr13		95034619	95034843		95034642	95034826
GPC6	TCCAGTTTTTGCCAGGTGTCTT	GGTTGGTGAGCCCATCATTCA		chr13		95050596	95050757		95050618	95050736
GPC6	CTTGCAGATACTTGCCTGAGATCA	TGGTGCTGGGAAGGATTTTCTTAC		chr13		95050713	95050919		95050737	95050895
GPC6	TCAATCTTTCCACACTAGGTGATGAATC	TGCAGAAGAGTCCACCTCTCT		chr13		95055251	95055396		95055279	95055375
GPC6	AGTTTGAGTTTGTCACCACAGAGG	CCATTCAGATAGCTAAAATGCAGTTTCA		chr13		95055329	95055518		95055353	95055490
KIAA1804	TCTTGTTTATTCTGCCAACTACAGTGAA	CCAACCCAAAATCTGTAATCTTCAAAGT		chr1		233482077	233482259		233482105	233482231
KIAA1804	GCTACTTGAGAAGATAGAACATGATGACA	GCCGATGTTTGCAAAAGGAAAGG		chr1		233482192	233482396		233482221	233482373
KIAA1804	CCATTGAGCATATGAAATCCTTGCTT	AGAAATTCTTGCCCCCACAAAGA		chr1		233489522	233489746		233489548	233489723
KIAA1804	GAAGCTTCCAGTTTGGAATGACA	CCCTTCAATAGCAGTCAACTGTTC		chr1		233490464	233490655		233490487	233490631
KIAA1804	CGTCCATCGTTTGCCTTAATTCTC	TGCTTCTTGCCTCATATTTTCCATAGTT		chr1		233490608	233490829		233490632	233490801
KIAA1804	CCTTCTTCCTGCTGGGAATGA	TCTCCTGGTTTAGCTGGAATATCAGA		chr1		233497750	233497955		233497771	233497929
KIAA1804	GCTGGAGCGGGAACTTAACAT	AGAAAACTGATTAAAAGGAGGACACACAA		chr1		233497909	233498101		233497930	233498072
KIAA1804	GAGAAAGAAACTTACCAGAGATTGGGT	TTCTTGTCGAAAGACTGTGTTCCTT		chr1		233511494	233511717		233511521	233511692
KIAA1804	GACTTCAGATGAAAGCAATAAAACTTGGG	ACGTACCTTTCTTTGCAATCTGTTCTAT		chr1		233511663	233511818		233511692	233511790
KIAA1804	AGGGCCCTAGACTCTTGCT	GGGAAAGTTTTGGCTCTTCACA		chr1		233514494	233514703		233514513	233514681
KIAA1804	AGGGTCCTGTGAAGAGCCA	GGGATCTACTCAGACTATTCGTAGGA		chr1		233514675	233514892		233514694	233514866
KIAA1804	GCCACAGTCTCCATTGAGATGAC	GATTCCCTCTCGTTTCTTCTTCTCTTC		chr1		233514844	233515041		233514867	233515014
KIAA1804	CTGAAGAACCGTTGCCCAAG	TCTGCAGCAGGCACTTTGT		chr1		233514995	233515195		233515015	233515176
KIAA1804	CCTCTCCACACCTTCTTTCTCC	AGACGGCAAGTTTCTTGATACACTAC		chr1		233515155	233515353		233515177	233515327
KIAA1804	TCATGCCAAGACTTGACACTGATT	TCTACAGCAGTGTTTTATGCTTTTACCT		chr1		233515304	233515500		233515328	233515472
KIAA1804	GCTATCACTTTGTTGAATTGCCATCA	TTCTTGGGTGAGACCTCCCT		chr1		233517947	233518150		233517973	233518130
KIAA1804	ACCTGCTCCTCACAGTCATCT	GGGATTTAGTTCTCTCCTTGGCA		chr1		233518106	233518329		233518127	233518306
KIAA1804	GGACCACATCCCACCCAATTC	TGCTTAAACAACAGTAAGGCACTTAGTT		chr1		233518281	233518484		233518302	233518456
KRAS	ATTACCACTTGTACTAGTATGCCTTAAGA	CCTGTACACATGAAGCCATCGTATAT		chr12		25362682	25362903		25362711	25362877
KRAS	TGCTTTCTGCCAAAATTAATGTGCT	TCCCAGTAAATTACTCTTACCAATGCAA		chr12		25368332	25368555		25368357	25368527
KRAS	GGATTAAGAAGCAATGCCCTCTCA	GGACTTAGCAAGAAGTTATGGAATTCCT		chr12		25378390	25378605		25378414	25378577
KRAS	CTGTCTTGTCTTTGCTGATGTTTCAATA	GAAGATGTACCTATGGTCCTAGTAGGAA		chr12		25378548	25378679		25378576	25378651
KRAS	ACTGTTCTAGAAGGCAAATCACATTTA	GTGGACAGGTTTTGAAAGATATTTGTGT		chr12		25378624	25378773		25378651	25378745
KRAS	AATGTCAGCTTATTATATTCAATTTAAACCCAC	GCAATGAGGGACCAGTACATGA		chr12		25380135	25380262		25380168	25380240
KRAS	GAAAGCCCTCCCCAGTCC	TGCACTGTAATAATCCAGACTGTGTTT		chr12		25380223	25380385		25380241	25380358
KRAS	AGTACTCATGAAAATGGTCAGAGAAAC	GCCTTGACGATACAGCTAATTCAGAA		chr12		25398121	25398267		25398148	25398241
KRAS	TGTTGGATCATATTCGTCCACAAAATGA	AGTGTATTAACCTTATGTGTGACATGTT		chr12		25398214	25398393		25398242	25398365
NRAS	GCCAAGAAACCATATGCTCACCTT	TGCAAGAGAGCTTATAATTTGGATTGTGT		chr1		115251131	115251350		115251155	115251321
NRAS	ACCAGAGTTAATCAACTGATGCAAACT	GTTTTTAGGGAGCAGATTAAGCGAGTA		chr1		115252133	115252357		115252160	115252330
NRAS	CCTGTAGAGGTTAATATCCGCAAATG	TTGAACTTCCCTCCCTCCCT		chr1		115256420	115256644		115256446	115256624
NRAS	CGACAAGTGAGAGACAGGATCAG	TGTAGATGTGGCTCGCCAATTAA		chr1		115258622	115258844		115258645	115258821
PIK3CA	GTTTCTGCTTTGGGACAACCAT	GAGGCATTCTAAAGTCACTATCATTCCA		chr3		178916538	178916724		178916560	178916696
PIK3CA	CCCCCAAGAATCCTAGTAGAATGTTTAC	GTCACAAAGTCGTCTTGTTTCATCAAAA		chr3		178916662	178916886		178916690	178916858
PIK3CA	TTTCGTAAGTGTTACTCAAGAAGCAGAA	AAGGGACAACAGTTAAGCTTTATGGT		chr3		178916820	178917025		178916848	178916999
PIK3CA	CTTCCAAATCTACAGAGTTCCCTGTT	GTCCCTAAGATCCACAGCTTCTTTAC		chr3		178917384	178917590		178917410	178917564
PIK3CA	GACTTCCGAAGAAATATTCTGAACGTTT	GACACAGGTAGAAGACTGCACTATAGTA		chr3		178917537	178917745		178917565	178917717
PIK3CA	TGGTGATTGCATCTAATGTTTTCCTGT	AGAGGATAGCAACATACTTCGAGTTTTT		chr3		178919046	178919223		178919073	178919195
PIK3CA	CCAGAACAAGTAATTGCTGAAGCAATC	GGAAGTATTCATCACATCCACACACT		chr3		178919164	178919299		178919191	178919273
PIK3CA	GCTCGCCCCCTTAATCTCTT	GGAATAAGATGGCATTGTAAAACAGTCC		chr3		178921308	178921442		178921328	178921414
PIK3CA	GAAAGCCTTTATTCTCAACTGCCAAT	ATTCACGTAGGTTGCACAAAGAATTTTT		chr3		178921389	178921553		178921415	178921525
PIK3CA	CCTTTGGGTTATAAATAGTGCACTCAGAA	CCATCTGAAAACATACTACAGGTCAACA		chr3		178921496	178921681		178921525	178921653
PIK3CA	TGTGTGCATATGTGTATGTTGAGTGTAT	AATCTATATACTTCCTTACCTGGGATTGGAA		chr3		178922232	178922395		178922260	178922364
PIK3CA	TTTACATAGGTGGAATGAATGGCTGAA	AGCGGTATAATCAGGAGTTTTTAAAGGT		chr3		178927374	178927547		178927401	178927519
PIK3CA	GAGATGATTGTTGAATTTTCCTTTTGGG	ACCAATAGGGTTCAGCAAATCTTCTAAT		chr3		178927880	178928102		178927908	178928074
PIK3CA	TTTGAATCTTTGGCCAGTACCTCAT	GAACTTTACCACACTGCTGAACC		chr3		178928048	178928272		178928073	178928249
PIK3CA	CCATGCTTAGAGTTGGAGTTTGACT	GCCAGTAAAATATATGGATCCTTTTCCA		chr3		178928225	178928449		178928250	178928421
PIK3CA	CTGTAAATCATCTGTGAATCCAGAGG	AGCACTTACCTGTGACTCCATAGAA		chr3		178935923	178936131		178935949	178936106
PIK3CA	CGAGATCCTCTCTCTGAAATCACTGA	AAACATGCTGAGATCAGCCAAATT		chr3		178936067	178936204		178936093	178936180
PIK3CA	AAGCTAGTAATGTAAGAAGTTTGGGACT	ATTTACCTGGGCTACTTCATCTCTAGAA		chr3		178936865	178937071		178936893	178937043
PIK3CA	CCAAATTGCTTCTGTCTGTTAAATGGAA	TGGACTTTCTGAGAGAAAACAATTTAAGTGA		chr3		178937016	178937145		178937044	178937114
PIK3CA	AGTTAAGGCAGTGTTTTAGATGGCT	GAACAGCAAAACCTCGAACCATA		chr3		178937279	178937461		178937304	178937438
PIK3CA	GTAATTACCCAGATCCTATGGTTCGAG	AAGCATAAAACTAGTTAGTGCAGTAGGT		chr3		178937423	178937630		178937450	178937602
PIK3CA	TGCAGAAACTGACCCTGATTTGTT	GCAAGTAATATGTACCTTAAGAATTTAATGGGA		chr3		178937696	178937889		178937720	178937856
PIK3CA	CTACCTGAAACTCATGGTGGTTTT	AGGCCAAACCTCTGGCTAAC		chr3		178938594	178938815		178938618	178938795
PIK3CA	ACGATTCTTTTAGATCTGAGATGCACAA	TCTCAAACACAAACTAGAGTCACACAC		chr3		178938761	178938972		178938789	178938945
PIK3CA	ACCCTCTTAATTAGAAAGCAGCAGT	AGCCCTGTAGAGCATCCATGA		chr3		178941723	178941932		178941748	178941911
PIK3CA	AGCAAATGAGGCGACCAGATT	GGTAGGAGAATGAGAGAGAGAAGCATA		chr3		178941891	178942106		178941912	178942079
PIK3CA	TGAGGTGAAAGTTGTAAATCTTTGTAACACT	CAATTCAACCACAGTGGCCTTTT		chr3		178942361	178942541		178942392	178942518
PIK3CA	CTTGAAGAGTGTCGAATTATGTCCTCT	TGGCTTTCAGTAGTTTTCATGGTTCA		chr3		178942489	178942702		178942516	178942676
PIK3CA	CATCTGTGGCATTAAATGGTGATACAT	GGATAACTTTCAACATACAGGTTGCC		chr3		178943707	178943869		178943734	178943843
PIK3CA	TCCAGGAGTATGTTTATCACACCATA	CCACCTCAATAAGTCCCACACAG		chr3		178946891	178947115		178946917	178947092
PIK3CA	CTTATGGTTGTCTGTCAATCGGTGA	ACCGACAGACTCATCTAACAAAAACTT		chr3		178947068	178947292		178947093	178947265
PIK3CA	TTGGACATAATTTCCTTATTCGTTGTCA	TGTGACGATCTCCAATTCCCAAAA		chr3		178947656	178947877		178947684	178947853
PIK3CA	GCTGGATACTGTGTAGCTACCTTCA	CTTGTGATCCAAAAAGTGTCCAAAATCT		chr3		178947829	178948051		178947854	178948023
PIK3CA	TGGACACTTTTTGGATCACAAGAAGAA	GCAGCCAGAACTCTTTATTTTGTGT		chr3		178948030	178948209		178948057	178948184
PIK3CA	ACATTTGAGCAAAGACCTGAAGGTA	GTCTTTCGAATGTATGCAATGTCATCAA		chr3		178951809	178952019		178951834	178951991
PIK3CA	CTCTGGAATGCCAGAACTACAATCTT	GAATCCAGAGTGAGCTTTCATTTTCTC		chr3		178951966	178952189		178951992	178952162
PTPRD	GCCCTGTATGGCTCAGAAGAGA	GCTCATGGTCCCTTCTTTTGCT		chr9		8317799	8317989		8317821	8317967
PTPRD	CGTAGGCTCTTGAGATGCGAAA	TGTGAACATCTCACCCAGTAACATC		chr9		8319789	8320010		8319811	8319985
PTPRD	ACCACCACTTATCACTGCTTTATTCA	GGCCGGGTATGTGGCTT		chr9		8331541	8331764		8331567	8331747
PTPRD	ACAGTCAAGTGGCAAGTGCTT	GTCACCAATACTGGCCAGCA		chr9		8338822	8339040		8338843	8339020
PTPRD	CTAACAAGGAATGATGGTCCGGAT	CTCTGGGAACACAATTCCACCATA		chr9		8340197	8340402		8340221	8340378
PTPRD	CAGCTTGGTGAGCATCACAAC	GTGTGAGCTTTTGCATGTTCTCTAAAT		chr9		8340358	8340531		8340379	8340504
PTPRD	GGCACATGTAAATATCAAGGCTTTGG	AGCTCAAAAGCTCACACCTCAA		chr9		8341038	8341259		8341064	8341237
PTPRD	CATGGAAGATTGGCACTGATAAACC	ACACTGCATTCAAACTGTAGGTGAAA		chr9		8341213	8341340		8341238	8341314
PTPRD	GACTTGCTCCTGAATAACCACATCA	CCAGAGGAACTATATGGTTCAAACAGAA		chr9		8341653	8341870		8341678	8341842
PTPRD	AGTGCATCATGGATAAAGATGTATTGGT	TTGGGCTTTTCTTCTCTATTTTCCTCAT		chr9		8341814	8342008		8341842	8341980
PTPRD	ACTGCAAGTGAACAAACGCTTC	GCTTGGAAAACAGAATTTCAGCTGATA		chr9		8375910	8376131		8375932	8376104
PTPRD	AGACAAGAAGAAAAATGGCTGAGTGAT	GAGCTGGCCACATATTGTGTTC		chr9		8376440	8376648		8376467	8376626
PTPRD	GCAAACCTTGTAAAGTGCAAATGTTC	GCCCTGAATGTGTCACTTGTTTCT		chr9		8376601	8376755		8376627	8376731
PTPRD	GTTAGAAAGATAAGCCTTAGGGAAAGGT	TGGAGAATGATATGGGAACAACGG		chr9		8389120	8389300		8389148	8389276
PTPRD	TCATCATGACAACTGTGGCACT	CCTGGTTGAATAACACTCCTTGTTTTC		chr9		8389255	8389437		8389277	8389410
PTPRD	AGGTATCAGTGATGTCTGCATTTCC	CTGGTGGTTTTCAGTATTGATTTTGTGT		chr9		8404508	8404712		8404533	8404684
PTPRD	CAGACACTTTTAAGTTGACGGTTCA	GAACTTGCAGACCACATTGAAAGA		chr9		8436433	8436657		8436458	8436633
PTPRD	GTCATTTGCTTTCAATCTTTCAATGTGG	CCTGCTTCCTCACCTAAAACATCTTT		chr9		8436619	8436828		8436647	8436802
PTPRD	CAAACTCCTTCTCCTGCACTGT	CACCATCATTTCCTTTGCAGGTTC		chr9		8437040	8437259		8437062	8437235
PTPRD	ACCAGGGTAACCGGAATCATCT	AGCCACAATGTATAGTGAATTCTGTAAA		chr9		8437214	8437380		8437236	8437352
PTPRD	GGAAAGACTGTGTGTGGATTAGATGT	GCAATTCTCTGCTTTTCTATCTGTTTCAA		chr9		8449685	8449909		8449711	8449880
PTPRD	TTCCACGTGCCAGGTATTATCTTTT	AATCTTGGTTGTCATGGTTATCCTTGT		chr9		8454458	8454682		8454483	8454655
PTPRD	GGCAGCCTCCAAAATTACAACAG	ACTCTGCTTTTCCTCAGAAGATGTATG		chr9		8460369	8460588		8460392	8460561
PTPRD	GTCGGAGTAAGGGCTGGTTG	TCCCCTCTGTTTTGCTAATATTGCAT		chr9		8460542	8460712		8460562	8460686
PTPRD	CCCCAAATAACCACATTCCAGTGAA	GCCATATATTGCCGCTCACTTTGA		chr9		8465393	8465613		8465418	8465589
PTPRD	GTGAACTCAGTGGGAAGGACA	TGGGTTGTTCCCAGTTCTGAATTAATTT		chr9		8465569	8465775		8465590	8465747
PTPRD	GGCGGAAATGCAGCAGATTAAAT	GGGTATATCCACGTTTTCCTCCTTTC		chr9		8470935	8471147		8470958	8471121
PTPRD	CCTTCAGCCCTAAGCCTTCAA	AACCTGAAGCCTGAGAAATCATATTCAT		chr9		8484089	8484312		8484110	8484284
PTPRD	GTTTCCACGATTTGTCAGCACAA	CCAAAAGCTAGTGCACATTGGTTTAG		chr9		8484262	8484463		8484285	8484437
PTPRD	CCCAGATAAACTGTCCCCTCTACT	GTGGAAAGGACAGGTCATCTGTTT		chr9		8485165	8485388		8485189	8485364
PTPRD	CTTTAAAGGAGGAAGGCCGTAAG	ACTGGCTTAAAACCAGATACCACAT		chr9		8485725	8485873		8485748	8485848
PTPRD	CGTATGAGCACGTACTTTTACATCGT	CTTCACTCAGAAGGCACCACT		chr9		8485823	8486044		8485849	8486023
PTPRD	CAAGATAACTGGACGGAGGTTGA	CCACTTACTACTCTTGAGTTCTCTGAAAA		chr9		8486001	8486218		8486024	8486189
PTPRD	GATGTCTGTAGCTGTAAAGTGATCTTCT	GTCTTACCACTCCATCCCATGTG		chr9		8486162	8486378		8486190	8486355
PTPRD	GTTCAAGGCACATACATGCACAG	CCAGAGCATTAGTAGCATGTTTTGAAT		chr9		8492829	8493033		8492852	8493006
PTPRD	GTTAGTTCATGCATCCAAGCAAACT	CAAGGGCAACACTGCCTGTATA		chr9		8497128	8497351		8497153	8497329
PTPRD	TCATTTCATTACAATTCCCTTCCTCACT	GAAAGATGTCATGCTGGCTGATG		chr9		8499450	8499674		8499478	8499651
PTPRD	GGTACATAATTTCAGAGGCTTACCTGTG	CAGCATGGCCAGATAAGAGGATAT		chr9		8499624	8499751		8499652	8499727
PTPRD	TCCATCCTCACATAATGCACCTG	AGGGTGGGACAAGTGCCTATAA		chr9		8499705	8499890		8499728	8499868
PTPRD	ACTAAAGTAACAGCAATGCTGGGTAAA	GAAAAATGGACTGAATACCGGATCAC		chr9		8500628	8500850		8500655	8500824
PTPRD	GACATCTGTATGGGCTGTCACA	GGAAAAACAGAATGGCATTATCACTGAA		chr9		8500803	8500977		8500825	8500949
PTPRD	ACTGCAGTGTACTTGATGGAGTA	CCTGTCCTTTCACTTAAATCCTCCTTT		chr9		8500927	8501105		8500950	8501078
PTPRD	ACATCTCCCCGAGGAAATAAAAAGG	ATGACCACATTCTCTTATTGCTTCCA		chr9		8504208	8504432		8504233	8504406
PTPRD	AATGAATAATTCCCAAGGTGAGAAGCA	GAATACTCCTGGTGATTGTGAGTTCAAT		chr9		8507262	8507483		8507289	8507455
PTPRD	CCCTATTTCCCTCCTCAACCAA	CACTCAACATGTCAACAACTGGATG		chr9		8517820	8518014		8517842	8517989
PTPRD	TGGCTGTCAGCTACATTGTGTTT	CCAGCGAACCTGTGCTAAC		chr9		8517967	8518180		8517990	8518161
PTPRD	GGTGCTTGCTCTGAGGTTTGT	AGCATAAACCTAAAAACTCTGAGGAACT		chr9		8518141	8518321		8518162	8518293
PTPRD	GCCACCCCATCAATTTCTTTGTAA	TTGTCTTTTATCTTCCCCCATCCAAG		chr9		8518270	8518455		8518294	8518429
PTPRD	TTTTCAAGGATGGGCTTTCTAGAGG	CTGACACCTGAAGATGATATGCCAATA		chr9		8521194	8521412		8521219	8521385
PTPRD	CATCATTCAGTTCTAGCACATTTCTTCC	GTTATCATTTCCCTTGTGTTTTGTTCCA		chr9		8521358	8521575		8521386	8521547
PTPRD	CCAAAAGAAGAACACAATGCAGCTA	AGTTGAAAGCCTTGATATGGCCTTT		chr9		8523408	8523628		8523433	8523603
PTPRD	CTGAGCCTGAATGAAGAAGCGA	AGAAAGCCTTCTCTGATCATCTCTTTG		chr9		8524880	8525086		8524902	8525059
PTPRD	TGGACATTATTGGAATGACGCTGAA	TCTAATTTAATTCTTCTCCCCAGCCCTA		chr9		8526522	8526738		8526547	8526710
PTPRD	GATAACAGTTCTGTGGAGGTGTGT	TTTTTATGCTGTCTTTCTTCTCTCCGT		chr9		8527183	8527394		8527207	8527367
PTPRD	GACTCTGAAACAGGCTATGACATCA	CACAAGCAACAACAATGGTCGTAT		chr9		8528411	8528631		8528436	8528607
PTPRD	ACCCTACCTGATCGTAACTGCTTA	GTTTCTATCACCTTTTGTCTTGCAGAAG		chr9		8528584	8528804		8528608	8528776
PTPRD	GGAAGCCCCTGGGAATTTGAT	AACAAGCACTGAGTAAGGTAAAGAGAG		chr9		8528756	8528880		8528777	8528853
PTPRD	GTAACAATGACACAAACGACAACCTT	TTGTAACAACACCTGTGACAGCTATT		chr9		8633276	8633498		8633302	8633472
PTPRD	CCATCACTTGCAATGTAAGGAATACCAT	CCAAGACCTAAAATTGTCTGGAACAAAA		chr9		8636565	8636758		8636593	8636730
PTPRD	AATCTCTGATTGCTGACTTTCTTTCCTT	GCAGCGGTAGTAGGATAATAGTCTGTAT		chr9		8636703	8636914		8636731	8636886
PTPRD	GTGCCAACTGCAAACAAAACC	TCAGATCGGACAGACTCGCT		chr9		8733714	8733920		8733735	8733900
SMAD2	AAGTCTTTTCATGGGACTTGATTGGT	CCTGCCTGTGGACTTGAATTTCATAAT		chr18		45368166	45368373		45368192	45368346
SMAD2	GAACTCCAGAATATGCAAGAATGCAAT	AACAACCAGGAATTTGCTGCTC		chr18		45371634	45371835		45371661	45371813
SMAD2	CCTGATTAACAGACTGAGCCAGAA	ATGTCAACTTGCTTAGTTTTTCTTGTTG		chr18		45371790	45372002		45371814	45371974
SMAD2	AGCAACAAGAAAAACTAAGCAAGTTGAC	AGTTTTTGCTGAGTGCCTAAGTGA		chr18		45371973	45372137		45372001	45372113
SMAD2	GCTCTGCACAAAGATTGCACTA	TGCTTCCAAAGTCACACTGAAATAGTAA		chr18		45372092	45372236		45372114	45372208
SMAD2	GAAAGCTGGTTTTACTGCACACA	GCTTTACAGACCCATCAAATTCAGAGA		chr18		45374740	45374941		45374763	45374914
SMAD2	ATTGGAGAGTAAACCTAAGCAGAACC	TGAATTGTTCACGCATTTCTTCCTTTT		chr18		45374889	45375113		45374915	45375086
SMAD2	GCTATTCATTAGGATCCCTTTCTCGGA	CTCCTACTACTCTTTCCCCTGTTAATCA		chr18		45377529	45377680		45377556	45377652
SMAD2	AACATATGTGCAACTTACCCAAGCTA	ACTTGATCAGAAGTTCTGGAAATACTTCATTT		chr18		45377627	45377753		45377653	45377721
SMAD2	TTGGTATGCGTCTCAACTTCTCTAAATT	GTTGCAGCTGTGCTTGATTTGT		chr18		45391317	45391541		45391345	45391519
SMAD2	CCAAGTTTTAGGAGATTCAGAAGGCA	CTCTTTGCCATTAACTTGGATTTCTTGA		chr18		45394661	45394866		45394687	45394838
SMAD2	ACACTAAAATTTTCCTGGGTCACAAGA	CTGATCTTCACAGTCATCATGAACTCAA		chr18		45395520	45395730		45395547	45395702
SMAD2	AGCATATTCGCAGTTTTCAATTGCC	ACTAATTTAGCCCATTTGACTGCACTT		chr18		45395678	45395888		45395703	45395861
SMAD4	AATTTTCCTTGCAACGTTAGCTGTT	TGCTCTTTTTGCAAATGTTTCACTCTC		chr18		48573313	48573533		48573338	48573506
SMAD4	GATGTGCCATAGACAAGGTGGA	TGCCACCATAGAGGGTATAGAAAAACT		chr18		48573485	48573706		48573507	48573679
SMAD4	TCTAGGTGGCTGGTCGGA	AGTGATATGGATTCACACAGACACTA		chr18		48575051	48575203		48575069	48575177
SMAD4	GTCAGTATGCGTTTGACTTAAAATGTGA	TCGCGGGCTATCTTCCAAATTTATAATT		chr18		48575150	48575334		48575178	48575306
SMAD4	AGCGTTTATGCTACTTCTGAATTGA	GATTACCTACCATTACTCTGCAGTGTT		chr18		48575523	48575704		48575548	48575677
SMAD4	CCCCTTTAAACAATTAAGATCTCTCAGGAT	CGCTCACACAAACTAATTCTAGGTCAA		chr18		48575647	48575781		48575677	48575754
SMAD4	TGACTTTTGCTGGTAAAGTAGTATGCTT	CCTCAAAGTCATGCACATATTCATCCT		chr18		48580975	48581198		48581003	48581171
SMAD4	CATCAAGTATGATGGTGAAGGATGAA	TGTCTCTGTCGATGCACGATTAC		chr18		48581154	48581278		48581180	48581255
SMAD4	AAACCATCCAGCATCCACCAA	GCTGACTACATCTGATTCTAGAACTCAC		chr18		48581235	48581391		48581256	48581363
SMAD4	TGTACCATGTTAATGTCTTCTTGTTCCT	GTAAGTAGCTGGCTGACCAGT		chr18		48584463	48584607		48584491	48584586
SMAD4	AGGACAGCAGCAGAATGGATTT	GCCCACATGGGTTAATTTGCTT		chr18		48584565	48584697		48584587	48584675
SMAD4	CAAATTAACCCATGTGGGCCTT	AAAATAGCCCTTACAACAAAAACAAGAG		chr18		48584679	48584859		48584701	48584831
SMAD4	AAGTTCTTAGACATTGCATAAGCTTGT	GCTGGAATGCAAGCTCATTGTG		chr18		48586097	48586265		48586124	48586243
SMAD4	TGTTGTCTTTTCTTTAGGGCCTGTT	GCGTTTCAATCACCACTAAATCAATCT		chr18		48586219	48586346		48586244	48586319
SMAD4	GAAAAACTGTGTTGTGGAGTGCAA	GTCCACGTATCCATCAACAGTAACA		chr18		48591712	48591902		48591736	48591877
SMAD4	GGTTCCTTCAAGCTGCCCTAT	TGGGAAAACATAACCTTGAATAAAAGACA		chr18		48591857	48592056		48591878	48592027
SMAD4	TCAATATTAAGCATGCTATACAATCTGAACT	TTTACATTCCAACTGCACACCTTTG		chr18		48593301	48593425		48593332	48593400
SMAD4	TTCCTAAGGTTGCACATAGGCAA	CCAGCTTCTCTGTCTAAGTAGTAACTCT		chr18		48593381	48593505		48593404	48593477
SMAD4	TTAGTGACCACGCGGTCTTT	TCCACCCAGATTTCAATTCTTTTGACA		chr18		48593454	48593632		48593474	48593605
SMAD4	GCCACCTTTCCTAACTAGTTTTAGACC	GCCTGCTGCTGCATCTGT		chr18		48602828	48603051		48602855	48603033
SMAD4	GTCTTTGATTTGCGTCAGTGTCAT	CTGCTCAAAGAAACTAATCAACTGAGTA		chr18		48603008	48603232		48603032	48603204
SMAD4	ACTTCTTGGCACTTTAGCAGAGA	TGAGTATGCATAAGCGACGAAGG		chr18		48604485	48604682		48604508	48604659
SMAD4	CTGCTGGAATTGGTGTTGATGA	TTAAGGGCCCCAACGGTAAAA		chr18		48604638	48604862		48604660	48604841
SOX9	ACTGACCCCTCTCCCTCTTT	GGGAGATGTGCGTCTGCTC		chr17		70118809	70119026		70118829	70119007
SOX9	CGGAGGAAGTCGGTGAAGAAC	CGGGACGGAGATAGCTTGTC		chr17		70118960	70119157		70118981	70119137
SOX9	CGTGCTTGTTCTTTTATTGTCCACA	TCAAACTCGTTGACATCGAAGGT		chr17		70119658	70119882		70119683	70119859
SOX9	AGCGACGTCATCTCCAACATC	GCTGCTTGGACATCCACAC		chr17		70119836	70120016		70119857	70119997
SOX9	GGGCAGCTACGGCATCAG	CTCAGCGTGGTCAGCGT		chr17		70119946	70120155		70119964	70120138
SOX9	GCTGACCACGCTGAGCA	GAGTTCTGGTGGTCGGTGTA		chr17		70120141	70120341		70120158	70120321
SOX9	CACCCGCTCACAGTACGA	CAAGGTCGAGTGAGCTGTGT		chr17		70120303	70120527		70120321	70120507
SOX9	CACTGGGAACAACCCGTCTAC	AAAGGGAATTCTGGTTGGTCCTC		chr17		70120487	70120611		70120508	70120588
TCF7L2	TGCTGGAACCGGCTTGAC	CCCAGGACCAGCACTCTAC		chr10		114900896	114901119		114900914	114901100
TCF7L2	CCCATCCCCTAATGGATTGCT	ACATGCCCATGTAAGAAACAAAAAGG		chr10		114903612	114903834		114903633	114903808
TCF7L2	TGGGTTGCGTCTGTTTTGTCTA	CCCCGCTTCTCCCTGAGA		chr10		114911455	114911675		114911477	114911657
TCF7L2	GTGTGATGTTCTTTCATGCTTTTCTCT	CACAACACAGCTCTACAGACTCC		chr10		114912024	114912248		114912051	114912225
TCF7L2	AGAAATACTGCATAGGCAATCTCAGA	GTAATCGGAGGAAGTGAAAGGCAA		chr10		114918317	114918474		114918343	114918450
TCF7L2	GAACACAGCGAATGTTTCCTAAATCC	AAAGAATGTTCAAATGTCATACGTGTTT		chr10		114918425	114918586		114918451	114918558
TCF7L2	TGTAGCTGAGATTTCACATCCAACTG	AAATTATCACGCTAAGGTACCGGAAG		chr10		114920301	114920522		114920327	114920496
TCF7L2	ACCTCTGTGGGACATCCCTTA	GAGGCGAATCTAGTAAGCTTCCATC		chr10		114925202	114925402		114925223	114925377
TCF7L2	CTCAGCCCACCCTCTTCA	CCTTGTGGGTGGCCTCA		chr10		114925360	114925561		114925378	114925544
TCF7L2	TGCACAGCCGTCGACTT	CCACATGGCACAAAATTAAGAGAGTACA		chr10		114925638	114925849		114925655	114925821
TP53	ACCTATTGCAAGCAAGGGTTCA	ATGTGATGTCATCTCTCCTCCCT		chr17		7572826	7573048		7572848	7573025
TP53	CATGAAGGCAGGATGAGAATGGAAT	CTTACTTCTCCCCCTCCTCTGT		chr17		7573839	7574063		7573864	7574041
TP53	GCATCTGTATCAGGCAAAGTCATAGA	TAGCTAACTAACTTCAGAACACCAACTTA		chr17		7576581	7576708		7576607	7576679
TP53	GTAAAACAGTCAAGAAGAAAACGGCATT	GGAGACCAAGGGTGCAGTTATG		chr17		7576771	7576990		7576799	7576968
TP53	GCACCCTTGGTCTCCTCCAC	GATTTCCTTACTGCCTCTTGCTTCT		chr17		7576976	7577199		7576996	7577174
TP53	AAAAGAAAACTGAGTGGGAGCAGTAA	CCATCCTCACCATCATCACACTG		chr17		7577331	7577532		7577357	7577509
TP53	GGCTCCTGACCTGGAGTCTT	CATCTTGGGCCTGTGTTATCTCC		chr17		7577489	7577634		7577509	7577611
TP53	ACCACCCTTAACCCCTCCTC	GAGACGACAGGGCTGGTT		chr17		7578131	7578351		7578151	7578333
TP53	ATCCAAATACTCCACACGCAAA	CATCTACAAGCAGTCACAGCAC		chr17		7578228	7578447		7578250	7578425
TP53	CGCCTCACAACCTCCGTCAT	CTCTGTCTCCTTCCTCTTCCTACA		chr17		7578406	7578579		7578426	7578555
TP53	AAGGGTGAAGAGGAATCCCAAAG	TCATCTTCTGTCCCTTCCCAGA		chr17		7579212	7579407		7579235	7579385
TP53	CGTAGCTGCCCTGGTAGGTTT	CGGACGATATTGAACAATGGTTCAC		chr17		7579365	7579547		7579386	7579522
TP53	TCATCTGGACCTGGGTCTTCA	CGTTCTGGTAAGGACAAGGGTT		chr17		7579502	7579706		7579523	7579684
TP53	GGGACTGTAGATGGGTGAAAAGA	CCCCCTAGCAGAGACCTGT		chr17		7579587	7579787		7579610	7579768
TP53	GCTTCCCACAGGTCTCTGCTA	GGGTTGGAAGTGTCTCATGCT		chr17		7579762	7579985		7579783	7579964
a All start and stop numbers of nucleotides refer to the human genome version hg19
