# Supplementary material for: Prediction of response to anti-EGFR antibody-based therapies by multigene sequencing in colorectal cancer patients
Source: BMC Cancer. 2015 Oct 27;15:808. doi: 10.1186/s12885-015-1752-5 (PMC4624582; doi:10.1186/s12885-015-1752-5)
Supplement: Additional file 4: Table S3. — Correlation between mutational status, including KRAS, and resistance to anti-EGFR moAb therapy. (XLSX 12 kb) [file 12885_2015_1752_MOESM4_ESM.xlsx]

## Sheet: Foglio1
	Table S3. Correlation between mutational status, including KRAS, and resistance to anti-EGFR moAb therapy
	Mutant genes		Responders (CR+PR+SD) a
			vs Non Responders
			Total Responders	Total Non Responders	Mutant Responders	Mutant Non Responders	p-valueb
	KRASc		37	28	3	8	0.045
	NRAS		37	28	1	1	0.999
	BRAF		37	28	1	4	0.156
	PI3KCA		37	28	2	4	0.389
	FBXW7		37	28	1	5	0.077
	SMAD4		37	28	1	4	0.156
	KRAS/NRASd		37	28	4	9	0.058
	KRAS/NRAS/BRAF/PIK3CAd		37	28	6	16	0.001
	KRAS/NRAS/BRAF/PIK3CA/FBXW7d		37	28	7	17	0.0008
	KRAS/NRAS/BRAF/PIK3CA/FBXW7/SMAD4d		37	28	7	19	0.0001
	a CR = complete response; PR = partial regression; SD = stable disease.
	b p-value from Fisher's Exact Test.
	c previously undetected mutations.
	d samples with mutations in at least one of the indicated genes.
